# Supplementary material for: Two bHLH Transcription Factor Genes AhWSC1a and AhWSC1b Act as Gatekeepers of Testa Pigmentation, Preventing White Seed Coats in Peanuts
Source: Plants (Basel). 2026 Jan 20;15(2):304. doi: 10.3390/plants15020304 (PMC12845083; doi:10.3390/plants15020304)
Supplement: Supplementary file 1 [file plants-15-00304-s001.zip]

Archive with 2 entries (2 files):
- Suplementary_Tables_MDPI.xlsx
- Supplematary Figures MDPI.pdf
