# Supplementary material for: Two bHLH Transcription Factor Genes AhWSC1a and AhWSC1b Act as Gatekeepers of Testa Pigmentation, Preventing White Seed Coats in Peanuts
Source: Plants (Basel). 2026 Jan 20;15(2):304. doi: 10.3390/plants15020304 (PMC12845083; doi:10.3390/plants15020304)
Supplement: Supplementary file 1 [file plants-15-00304-s001.zip › Suplementary_Tables_MDPI.xlsx]

## Sheet: S1
Table S1. Content of Anthocyanins (ng/mg) in Varieties with Different Seed Coat Colors
NAME	TIF	HY917	YH1	S3	S2
Petunidin-3,5-O-diglucoside	0	0	0.62	0	0.23
Petunidin-3-O-(6-O-malonyl-beta-D-glucoside)	0	0	0.16	0	0.16
Petunidin-3-O-(6-O-p-coumaroyl)-glucoside	0.14	0	0.68	0	0.57
Petunidin-3-O-galactoside	0.22	0.24	3.95	0.4	1
Petunidin-3-O-glucoside	0	0	0	0	0
Petunidin-3-O-rutinoside	0.14	0	0.72	0	0.33
Petunidin-3-O-sophoroside	0	0	0.83	0	0.3
Delphinidin-3-O-(6-O-p-coumaroyl)-glucoside	0.01	0	0	0	0
Delphinidin-3-O-5-O-(6-O-coumaroyl)-diglucoside	0	0	0.03	0.03	0
Malvidin-3,5-O-diglucoside	0	3.18	0	0	0
Malvidin-3-O-galactoside	0	4.85	0	0	0
Malvidin-3-O-sophoroside	0	0.42	0	0	0
Peonidin-3-O-(6-O-p-coumaroyl)-glucoside	0	0	0	0.22	0
Peonidin-3-O-5-O-(6-O-coumaroyl)-diglucoside	0	0	0	0.1	0
Peonidin-3-O-arabinoside	0.05	0	0	0	0
Peonidin-3-O-galactoside	0.05	0	0.07	0.24	0
Peonidin-3-O-glucoside	0	0	0.06	0.1	0
Peonidin-3-O-rutinoside	0	0	0	0.22	0
Peonidin-3-O-sambubioside	0	0	0	0.13	0
Peonidin-3-O-sambubioside-5-O-glucoside	0	0	0	0.08	0
Peonidin-3-O-sophoroside	0	0	0	0.23	0
Peonidin-3-sophoroside-5-glucoside	0	0	0	0.2	0
Cyanidin Chloride	0	0	0	17.87	0
Cyanidin-3-(6''-caffeylsophoroside)-5-glucoside	0	0	0	0.22	0
Cyanidin-3-(6-O-p-caffeoyl)-glucoside	0	0.21	0	130.84	0
Cyanidin-3,5,3'-O-triglucoside	0	0	0	1.7	0
Cyanidin-3-O-(6-O-malonyl-beta-D-glucoside)	0	0.04	0	0	0
Cyanidin-3-O-(6-O-p-coumaroyl)-glucoside	0	0	0	0	0
Cyanidin-3-O-5-O-(6-O-coumaroyl)-diglucoside	0	0	0	7.43	0
Cyanidin-3-O-galactoside	0	0	0	0.6	0
Cyanidin-3-O-rutinoside	0	0	0	1.11	0
Cyanidin-3-O-rutinoside-5-O-glucoside	0	0	0	1.73	0
Cyanidin-3-O-sambubioside	0	0.5	0	133.08	0
Cyanidin-3-O-sambubioside-5-O-glucoside	0	0	0	6.55	0
Cyanidin-3-O-sophoroside	0	0	0	17.2	0
Pelargonidin-3,5-O-diglucoside	0	0	0	0	1.49
Pelargonidin-3-O-galactoside	0	0	0	0	0.69
Pelargonidin-3-O-sophoroside	0	0	0	0.76	0
Procyanidin A1	464.02	476.65	190.36	149.82	1.65
Procyanidin A2	330.52	269.19	292.06	232.88	0
Procyanidin B1	0	0	8.18	0	0
Procyanidin C1	31.19	20.78	4.52	0	0
Dihydrokaempferol	0.19	0.09	0.07	0	0
Kaempferol-3-O-rutinoside	14.56	6.18	4.18	3.2	8.5
Quercetin-3-O-glucoside	5.16	6.7	76.86	150.22	2.72
Rutin	62.9	91.58	315.28	349	75.48
Procyanidin B2	393.51	560.68	50.14	105.3	0
Procyanidin B3	122.73	95.09	41.58	56.05	0

## Sheet: S2
Table S2. Metabolomic Profiling of flavanoids and Anthocyanins in seed coats from color-segregated Individuals of RIL Populations
Metabolite Concentration (ng/mg)	WH-1	WH-2	WH-3	PW-1	PW-2	PW-3	PN-1	PN-2	PN-3
Petunidin Chloride	0.0921125	0.198433	0.10365	1.1269	0.570148	0.12022	0	0	0
Petunidin-3-O-(6-O-malonyl-beta-D-glucoside)	0.0955104	0.140164	0.0822552	1.42823	0.502179	0.116082	0.060922	0.0627762	0.064684
Delphinidin-3-O-(6-O-malonyl)-glucoside-3'-glucoside	0.0179534	0.0150046	0.012858	0.161117	0.0527164	0.0183157	0.0306469	0.0253456	0.0183011
Delphinidin-3-O-5-O-(6-O-coumaroyl)-diglucoside	0	0	0	0.0839661	0.04144	0.0353867	0	0	0
Delphinidin-3-O-rutinoside	0.0277779	0.0102087	0.0130657	0.0816249	0.0411135	0.0289723	0.023869	0.0135685	0.0341465
Delphinidin-3-O-rutinoside-5-O-glucoside	0.0103589	0.0107211	0.0101338	0.0805821	0.0192421	0.0254764	0.0162132	0.0133876	0.0135392
Delphinidin-3-O-sophoroside	0.0159551	0.0128929	0.0166456	0.0842995	0.0215642	0.0233572	0	0	0
Malvidin-3,5-O-diglucoside	0.0240942	0.0197149	0.0208366	0.103432	0.0110999	0.026734	0	0	0
Malvidin-3-O-galactoside	0.0113463	0.00931524	0.0115945	0.0787417	0.0178519	0.056969	0.00539348	0.0194231	0.00704839
Malvidin-3-O-sophoroside	0.0341721	0.0322499	0.0332676	0.141806	0.0362629	0.0381034	0.0333082	0.0338373	0.0340198
Peonidin	0.00270219	0.00299803	0.00502994	0.146947	0.160865	0.0706948	0.00417472	0.0059582	0.00446568
Peonidin-3,5-O-diglucoside	0	0	0	0.0884173	0.0485444	0.0459045	0.00792076	0.00438882	0.00312572
Peonidin-3-O-(6-O-malonyl-beta-D-glucoside)	0.00467996	0.00422724	0.00390268	0.146018	0.010346	0.0116585	0.00566759	0.00426065	0.00437365
Peonidin-3-O-5-O-(6-O-coumaroyl)-diglucoside	0	0	0	1.23519	0.216777	0.197331	0.00930673	0.0152563	0.00447381
Peonidin-3-O-arabinoside	0.00170311	0.00251827	0.00290106	0.00202348	0.0014681	0.00101776	0.00179407	0.000811336	0.00339473
Peonidin-3-O-galactoside	0.00203235	0.00103906	0.00178853	0.0257831	0.0247458	0.00723527	0.00281678	0.00209083	0.00701201
Peonidin-3-O-glucoside	0.00593717	0.00597651	0.0061011	0.0371754	0.0873547	0.0220364	0.0103732	0.0111717	0.00852948
Peonidin-3-O-sambubioside	0	0	0	0.574446	0.0488657	0.0118186	0.00581756	0.00591487	0.00439759
Peonidin-3-O-sambubioside-5-O-glucoside	0	0	0	0.262206	0.0287481	0.017061	0	0	0
Peonidin-3-O-sophoroside	0	0	0	0.296841	0.0154921	0.012258	0.00486469	0.00502167	0.00491073
Peonidin-3-sophoroside-5-glucoside	0	0	0	0.0683417	0.00840554	0.00649748	0.00432758	0.00560122	0.00433375
Cyanidin Chloride	0	0	0	1.89566	5.59181	0.648292	0	0	0
Cyanidin-3-(6''-caffeylsophoroside)-5-glucoside	0	0.0318611	0	0	0.0385153	0	0.0358022	0.0966075	0.0631108
Cyanidin-3-O-5-O-(6-O-coumaroyl)-diglucoside	0	0	0	0.432164	0.704083	0.236206	0	0	0
Cyanidin-3-O-arabinoside	0	0	0	0	0	0	0.0196293	0.0129802	0.0156067
Cyanidin-3-O-galactoside	0	0	0	0.22647	0.730513	0.0723604	0	0	0
Cyanidin-3-O-rutinoside	0	0	0	4.12802	22.1572	1.72675	0.495789	0.504342	0.117478
Cyanidin-3-O-rutinoside-5-O-glucoside	0	0	0	0.181836	0.249857	0.15226	0	0	0
Cyanidin-3-O-sambubioside	0	0	0	9.16918	20.5627	1.49101	0.736909	0.927571	0.0594052
Cyanidin-3-O-sambubioside-5-O-glucoside	0	0	0	0.463692	0.824317	1.00431	0	0	0
Pelargonidin-3-O-(6-O-p-coumaroyl)-glucoside	0	0	0	0.0729431	0.614948	0.387219	0	0	0
Pelargonidin-3-O-rutinoside	0	0	0	0.0793933	0.407406	0.0525519	0.230364	0.430675	0.334099
Procyanidin A1	0.770665	19.2267	0	4.03114	0	0	1463.04	1688.2	1424.2
Procyanidin A2	0.3904	6.92014	0	1.05843	0	0	674.534	382.276	783.039
Procyanidin B1	0.305074	0.275238	0	0	0	0	62.7139	9.93534	14.5346
Afzelin	0.00541186	0.00267601	0.0108561	0.0109559	0.0105338	0.0473612	0.0053322	0.0686711	0.0109136
Dihydrokaempferol	0.0172396	0.0222792	0.00963214	0.0305065	0.0115939	0.0288478	0.0336066	0.0241034	0.0424429
Dihydromyricetin	0	0	0	0.0488522	0.0545317	0.00843138	0.0959947	0.143526	0.137907
Kaempferol-3-O-rutinoside	3.59668	3.25581	7.22076	18.5236	5.05325	4.05834	1.75737	3.4457	2.82725
Naringenin	0.103112	0.0914768	0.0714947	0.221916	0.178263	0.144626	0.0661258	0.113884	0.0668371
Quercetin-3-O-glucoside	2.11623	3.06775	1.53301	23.7409	6.10964	1.23731	1.31998	0.91219	1.04928
Rutin	115.213	112.436	72.1535	374.065	366.708	74.2569	67.9246	74.3952	59.2507
Procyanidin B2	0	1.88582	0	0	0	0	257.567	307.167	258.992
Procyanidin B3	0	4.10643	2.43746	0	0	0	662.159	799.745	477.981
(-)-Catechin	0.80934	22.6413	0.12298	3805.15	4786.84	2795.22	0.37577	0.06072	0.08158
Catechin	1.05188	21.4157	0.13147	3614.91	4535.76	2638.01	0.56811	0.07943	0.07561
Narcissin	812.977	540.536	659.049	125.835	118.414	116.276	1311.36	787.576	523.309
Miquelianin	139.505	17.8512	22.8672	94.4527	27.5436	37.5146	87.524	134.958	19.8245
Hyperoside	8.27911	2.3891	4.12065	7.17937	6.24303	5.78545	14.4254	9.76225	4.2523
Isorhamnetin-3-O-glucoside	93.1759	39.6809	59.7873	1.82182	1.8626	2.29251	100.135	41.0896	37.677
Quercimeritrin	10.1846	3.3936	3.03443	4.63828	3.80221	4.29748	7.67145	16.5248	2.40856
Irigenin	9.88143	25.5941	40.7066	3.19046	0.60369	3.04107	58.8986	17.7757	66.6204
Syringaldehyde	28.5793	17.5901	27.1101	19.1884	9.22604	6.39125	31.2487	33.9601	23.0344
Flavanomarein	15.3656	4.37223	22.7854	18.1082	6.12865	10.2512	29.0831	4.94588	7.94631
Nicotiflorin	54.7909	12.7056	51.4637	10.7486	7.21744	8.86073	69.8762	20.3819	12.386
Cynaroside	2.03266	0.38905	1.73975	12.3609	13.4822	13.7896	0.87505	0.27778	0.19271
Hispidulin	27.2486	3.42534	3.40561	1.69247	1.54358	1.36043	12.2626	2.45931	2.905
Homoplantaginin	0.3871	0.15795	0.11515	1.79493	1.36451	1.87698	0.50336	0.36187	0.13874
Vicenin	0.79025	0.31516	0.45484	2.5229	2.6666	1.34022	0.85697	0.56801	0.4352
8-Prenylnaringenin	0.46204	0.23103	0.82782	0.38767	1.66329	0.29293	0.5688	0.20364	0.44352
Tectorigenin	3.15742	0.63167	0.66482	0.32551	0.38851	0.30191	2.3787	0.68061	0.62761
Spiraeoside	0.2592	0.00226	0.04638	0	0	0	0.73999	0.5083	0.53527
Diosmetin	2.34597	0.45514	0.56306	0.26615	0.2896	0.21672	1.53909	0.50954	0.50712
3'-Methoxypuerarin	0.37231	0.19089	0.45748	0.21459	0.24601	0.09833	0.40522	0.08539	0.26999
(±)-Naringenin	6.1859	0.37534	0.73962	0.35504	0.40815	0.2887	1.78872	0.74958	0.42665
Gossypin	0.20906	0.1125	0.12344	0.16469	0.2079	0.12966	0.79672	0.40776	0.25069
Hibifolin	0.2204	0.10985	0.09994	0.09198	0.09309	0.08454	0.21891	0.18416	0.10742
Narirutin	0.05697	0.01759	0.0519	0.09096	0.01417	0.02443	0.13183	0.12741	0.02785
4'-O-Methylbavachalcone	0.00969	0.00987	0.00801	0.00542	0.0059	0.00506	0.00508	0.00631	0.00428
Kushenol A	0.00886	0.00863	0.00623	0.00633	0.00593	0.00608	0.00581	0.00467	0.00496
(2S)-Isoxanthohumol	0.01836	0.01519	0.02213	0.01134	0.01292	0.01028	0.02211	0.04744	0.0435
Quercitrin	0.1263	0.20748	0.30668	0.40353	0.13243	0.27088	0.13417	0.10994	0.10336
Baimaside	2.64508	0.66906	1.00975	1.41755	2.87463	0.56897	8.78001	11.6717	3.17717
Astragalin	10.8198	1.37241	6.4471	6.62484	0.98654	0.66126	7.45507	0.54797	1.3001
Hesperetin	7.21413	0.96889	2.94391	0.93825	1.54179	2.48189	12.5376	1.04755	1.83941
Luteolin	1.20772	0.40505	0.47903	1.08209	1.23394	1.62452	0.85706	0.7286	0.6704
Kaempferol	2.70307	0.42893	0.33303	0.94727	0.5699	0.9144	5.0677	0.84969	1.4085
Apigenin	1.19979	0.32357	0.54573	0.19939	0.24944	0.20448	0.60632	0.22917	0.19908
(-)-Epicatechin	0.04661	6.82071	2.97606	2704.56	3547.03	2818.04	0.21968	0.09824	0.10779
dihydroquercetin	0.73684	0.68939	0.73689	20.987	22.4445	31.494	0.88866	1.30217	0.55668
Eriodictyol	1.55128	0.23222	0.38234	0.10368	0.21251	0.17885	0.57312	0.55043	0.39597
Naringenin Chalcone	5.39506	0.32276	0.57204	0.36359	0.41381	0.35756	1.55264	0.58976	0.51478
Prunetin	0.92735	0.73647	0.50511	0.32127	0.30074	0.20423	0.23814	0.11847	0.18587
Genistein	1.73352	0.06933	0.18068	0.0879	0.06416	0.03283	1.21191	0.14496	0.15734

## Sheet: S3
Table S3. Transcriptomic Analysis of Seed Coats at R8 Stage: Black (BL), Pink (PN), White (WH), and Purple-White (PW)
GeneID	PW.3	PW.2	PW.1	PN.3	PN.2	PN.1	WH.3	WH.2	WH.1	BL.3	BL.2	BL.1
Geneid	PW-3	PW-2	PW-1	PN-3	PN-2	PN-1	WH-3	WH-2	WH-1	BL-3	BL-2	BL-1
GHMM2H	5.4566	6.89478	6.12365	0.0522366	0.0175994	0.0329815	9.2678	8.33077	6.33072	5.08383	3.91831	4.66824
4ER605	2.03622	1.76441	1.86078	0	0	0	2.76325	3.33353	2.41376	0.85545	0.637924	0.563277
P7L3Q8	0.664319	0.889874	0.673044	0	0	0	1.19157	1.01181	0.65996	0.529237	0.546685	0.293414
S4TQX4	0	0	0.0490095	0	0	0	0	0	0	0.0438273	0	0
XR8H09	0.319887	0.685927	0.26076	2.93097	3.22609	0.858636	2.92862	1.28919	1.00712	0.431398	0.685893	0.582414
UDMY6J	3.67363	3.95937	3.25277	3.81155	2.88319	3.67972	3.10056	4.5019	4.51417	4.34016	3.38508	3.85124
A84CEX	0.628454	0.685211	0.57633	0.731977	0.406916	0.901214	0.493167	0.621676	0.260914	0.962061	0.362019	0.550521
RD8VGU	1.86422	2.28046	1.55671	1.27101	1.3382	1.75547	1.63112	1.54925	1.27421	1.49154	1.96441	1.73379
24YBJ7	0.424747	0.607186	0.461652	1.17632	1.11119	0.437299	0.86767	1.45243	0.656383	0.21674	0.344357	0.233459
MMVZ8N	11.801	12.4224	10.6029	6.58767	7.92495	11.3634	6.43196	6.93326	9.69387	7.71734	9.07639	7.82791
BS5BMY	0	0	0.0787672	0	0	0	0	0	0	0	0	0
CYSE01	0	0.0676592	0	0	0	0	0	0	0	0	0	0
MBY2QM	0.681847	0.852754	0.882769	0.654019	0.731877	0.995478	0.359708	1.10211	1.39459	0.416642	1.36701	0.68203
ANI736	0	0	0	0	0	0	0	0	0	0	0	0
N6BS4T	31.3325	39.8286	29.1943	70.8822	65.4375	31.4054	58.8514	71.3603	47.921	15.7303	18.8733	10.6342
G39DTN	22.505	23.9331	21.2823	66.3698	59.7746	24.9474	48.8425	63.6065	27.7309	11.8798	13.8367	11.311
W0GCEN	17.6192	20.5551	15.9424	48.0203	50.7145	22.6424	38.6148	54.1271	19.8417	11.9448	11.3336	8.89739
UU22QK	0	0	0	0	0	0	0	0	0	0	0	0
4XA800	0	0.242658	0	0.0324024	0	0.092063	0.280684	0.152887	0.0866239	0.304196	0.0801273	0.172022
GG3E31	0.111219	0.0692935	0	0.148046	0.130933	0.0175264	0.160305	0.279415	0.0494728	0.15636	0.167796	0.261989
JFE5DU	3.2947	4.40739	3.33767	4.42469	4.24711	7.04816	4.94092	6.27755	4.76404	7.49039	6.44319	6.65652
GF7VCN	0	0	0	0	0	0	0	0	0	0	0	0
CIXP9N	14.5125	15.2925	14.0121	5.92639	7.81318	11.2743	7.58895	10.3098	10.7001	13.74	13.5508	12.3116
AF6NZ2	2.09004	2.39274	2.84309	0.152145	0.123025	0.0576376	3.55847	3.41711	2.46757	1.1284	1.26667	1.42699
1I5KFR	11.2798	9.80358	10.3128	7.92712	6.76905	14.271	8.36976	8.52858	9.05845	13.2321	11.6744	14.4212
M35DT6	0.941348	1.64218	0.827037	6.90335	5.87757	2.66136	3.33785	2.71311	1.23035	1.70791	1.45942	1.58815
EI55Q9	0.23049	0.444618	0.28183	2.08571	1.34628	0.928994	1.67953	0.721037	0.312839	0.736703	1.01282	0.676069
BJ32EB	0.667794	1.19304	0.718164	1.74302	1.18398	1.10939	1.73176	1.62716	0.918589	1.27566	1.23592	1.51739
AEW45S	0.172932	0.56565	0.158589	0.537116	0.458064	0.111276	0.920854	0.348469	0.762831	0.85092	0.221371	0.98021
LNDE10	0	0.0667497	0.149715	0.499137	0.144144	0	0.514732	0.454202	0.0953132	0.117149	0.0587766	0.0315464
IMYE37	20.144	18.8876	19.7	15.8035	17.9145	19.3719	17.861	17.7956	20.4543	15.4664	16.4598	14.4542
U84Q4I	0.126227	0.20644	0.154343	0.0735099	0.0743002	0	0.0707528	0.138739	0.262027	0.0690117	0	0.130087
1DZ6TK	0	0.0494234	0.0831398	0.263983	0.880508	0	0.330306	0.17438	0.517533	1.23915	0.17408	1.42483
R1TNCB	0.0380955	1.41222	0.186324	2.57351	4.66418	0.798432	2.51969	1.00492	5.97055	1.24967	0.877791	1.72746
91B0ED	8.80487	10.7671	8.25767	12.333	11.4456	9.27685	11.9848	15.686	9.25779	7.91397	8.1353	7.72154
W1VILL	0	0	0	0	0	0	0	0	0	0.0194044	0	0
5D2RAG	4.15384	5.02824	3.19943	4.19047	5.35216	3.28321	6.19662	4.60154	3.66635	5.0785	2.51213	2.86514
5EE2XW	2.26725	2.63986	1.45459	4.00999	4.15196	2.09959	3.98511	4.39944	1.52524	1.8364	1.86769	1.18271
NLVK9J	0.344856	1.06534	0.562229	0.870271	0.676636	0.317007	1.48196	1.2003	0.596556	0.75417	0.441452	0.414635
Y5U0FM	2.92621	3.84701	3.04842	4.83552	4.91238	4.55632	5.36471	4.95795	2.65342	4.36636	3.5802	3.30964
WXMK30	1.69446	2.217	2.1237	1.5172	1.79533	1.09812	2.1014	2.22328	1.68178	0.671648	0.46771	0.392913
KJ0GBN	0	0	0.111968	0.0266637	0	0	0	0	0	0	0	0
9HQ4ZM	2.50366	2.86798	2.69966	4.1834	4.24081	3.77557	3.87254	3.75039	2.05037	3.73104	3.35707	3.29876
TQGZ2Y	0.292347	1.19531	0.893667	2.80917	4.04395	0.644972	3.11347	3.05261	1.21373	1.75818	1.54372	1.35579
X7MPPU	0.36464	0.631437	0.262272	1.1492	1.79284	0.37857	2.06793	1.41454	0.578832	0.35181	0.370676	0.552633
1233S2	0.543479	0.539655	0.189868	0.599093	0.525558	0.321164	1.06621	0.970697	0.624525	0.254687	0.232938	0.150026
9W8LT8	2.89792	2.63303	2.69975	3.29492	4.22385	1.75056	3.09399	4.77777	2.29166	2.03705	0.794923	0.924404
Z7Z8T5	0.239068	0.183427	0.0866133	0.391891	0.552462	0.234412	0.168744	0.291962	0.110282	0.0484093	0.0595063	0.0730011
KV9ZDK	0	0	0	0	0	0	0	0	0	0	0	0
S59764	1.13488	1.29029	1.18682	2.3045	2.54022	0.840074	2.31013	2.31831	1.11979	0.922541	1.13258	0.530929
W2PWCU	0.0250107	0	0	0	0	0.0275891	0.0560762	0.0549799	0.0389387	0.218785	0.0240122	0.0902143
TE9NQ7	2.11535	2.06614	1.88601	3.47328	3.35497	2.05795	3.47475	3.32609	2.2413	1.22077	1.59369	1.42308
D71JW8	1.87021	1.98877	1.94801	3.2002	3.18024	1.65551	3.5202	4.18734	2.18078	1.86827	1.95072	1.49909
4J2790	1.00037	1.33418	0.93924	0.728222	0.536266	1.39908	0.981274	0.726476	0.797268	1.42592	1.02046	1.00334
5MZ6CB	0	0	0	0	0	0	0	0	0	0	0	0
GU6A2U	31.9533	25.8818	30.5903	22.0224	20.6067	27.0504	20.1783	22.0072	27.0805	21.5777	18.47	19.1881
EPG4M4	4.61458	5.45652	6.40312	4.15271	4.1427	14.7076	3.26834	2.5207	3.33439	26.5186	10.9556	26.0367
F1H6I3	0.830532	0.977984	0.243727	2.82464	1.44706	0.732922	2.30904	1.97178	0.517216	2.32486	1.40338	1.91728
XL3NEY	33.0689	37.3882	27.9934	54.8694	42.664	44.7503	58.4407	65.686	52.7702	50.8977	67.7159	50.6947
SB835A	0	0	0.0754032	0	0	0.0340122	0	0.0338899	0	0	0	0
T9GKNP	12.8274	13.6524	11.0154	14.3384	14.4677	11.5666	15.2316	15.3744	12.6131	8.51264	10.5329	8.58846
Z2QYJ5	8.09257	7.79469	7.11446	8.60846	8.18835	7.53911	10.0485	10.3706	8.80121	5.67438	5.70228	5.39796
2C6XEQ	3.99439	3.81198	2.84631	3.01719	2.64443	3.15726	3.68588	4.16137	2.35026	2.66419	2.62619	1.91358
A0JM5U	0	0	0	0	0	0	0	0	0	0	0	0.0305206
YX3SGW	0	0.13146	0.122856	0.0468108	0.047314	0.199501	0	0	0.0417144	0.131839	0.0192929	0.0828386
M0WVTK	5.57314	6.15397	5.52812	7.53441	8.66985	12.4992	7.88935	8.95398	6.00582	12.188	8.29896	11.4871
8ZA7N6	3.89476	4.96841	4.61944	0.27218	0.504361	0.0859255	2.05211	1.88357	1.09146	3.66252	2.99142	3.8533
M0DXBI	4.57752	4.28326	4.36494	8.57427	8.14365	4.87985	8.69308	7.45305	4.05971	2.61472	2.67294	1.79547
E2BYBF	8.50494	8.50367	7.76548	9.06242	8.83193	11.0409	7.22367	5.67412	8.65399	7.77689	10.18	8.11434
P18VIJ	0.354729	0.171896	0.337356	0	0.185602	0	0.265111	0.259928	0.286363	0.172391	0	0.121859
GI7SC3	0.478628	0.527291	0.310909	1.11494	1.0565	0.637965	0.888682	1.09599	0.533002	0.468842	0.2154	0.277461
V872M0	0	0	0	0.124575	0.125914	0	0.89927	0	1.27664	0.233904	0.0513432	0.275568
DAV8E2	0.252895	0.338401	0.365449	0.0535551	0.189458	0.215565	0.167526	0.126347	0.190898	0.213682	0.0882904	0.0947738
7L8B8I	41.0277	40.8432	32.0357	31.4895	31.9593	18.8162	31.6208	50.7315	24.0111	21.4557	14.8782	19.0156
IBEJ75	12.9067	19.1315	19.3684	6.08768	1.13017	6.29501	4.30483	3.69309	3.93028	4.25721	7.9879	2.96809
LJ4ZNG	0.557092	1.09333	0.749301	0.886776	0.743281	0.491619	1.93603	1.28586	0.655313	0.609156	0.713136	0.421027
PN6UZP	0	0	0	0	0	0	0.0917927	0	0.0424933	0	0	0
80PUMW	0	0	0	0	0	0	0	0	0	0	0	0
8L03H9	0.521917	0.406467	0.820508	0.347366	0.351101	1.23369	0.91943	0.163901	0.77387	12.0661	1.64641	12.3712
9489MQ	2.49781	3.21971	2.12651	5.09801	6.95287	3.25744	5.26009	5.18292	2.62887	2.57809	2.62221	2.44187
1UE20Q	0	0	0	0	0	0	0	0	0	0	0	0
GMVQ5Z	25.1212	27.3428	21.5891	27.8732	23.8935	37.5208	21.7825	26.4936	19.9428	18.9041	22.1656	17.0366
CJ096J	0	0	0	0	0	0	0	0	0	0	0	0
EKN3RA	11.645	10.5285	10.4512	9.59897	10.1974	11.8753	12.0256	13.4404	10.0523	9.68067	9.45447	9.32107
B450KS	0	0	0	0	0	0	0	0	0	0	0	0
EP1WGL	6.52451	6.8871	6.51131	6.44448	5.83603	8.44957	6.4179	7.92706	6.82172	6.69712	7.13917	7.44917
6AWP8P	1.34473	1.49561	1.28107	1.94365	1.74202	1.24507	2.3127	2.69487	1.42935	1.05113	1.0318	1.15766
XQPR1E	15.0941	15.5739	11.4093	23.0602	20.7234	19.4036	21.7118	20.4112	13.4556	18.1195	20.6269	14.9092
IPKV79	0	0.072852	0	0.0389121	0	0	0	0	0	0	0	0.0688608
IAMR94	0	0.168091	0.188508	0	0	0	0	0	0.160014	0.927165	0	1.27106
F9GD1P	0	0.0923418	0	0.0328814	0.0498523	0	0	0	0	0	0	0
GE8ZA7	0	0.0397701	0	0	0	0.0402362	0.163564	0	0.151436	0.299136	0.140079	0.0375913
7UJ6F1	0	0	0	0	0	0	0	0	0	0	0	0
M7PZJZ	1.96109	1.47001	2.77259	1.92724	4.04021	1.75765	2.74808	1.61661	0.890511	1.54126	1.4121	1.26316
PNJ562	0.793407	0.465802	0.373129	1.25583	1.34118	0.942523	1.41399	1.16274	0.717917	0.734085	0.566417	0.838634
W39Z9D	3.15175	3.17866	3.56476	4.19098	4.51431	3.27386	3.65102	4.04153	3.92552	3.41758	3.3033	3.13986
VM8KEN	4.15009	4.8968	3.56837	2.64861	3.72562	2.2367	4.50372	4.01993	3.10767	3.27395	2.8564	2.98804
Y4Q48X	0	0	0	0	0	0	0	0	0	0	0.0284185	0
XVN3NL	0	0	0	0.0407038	0	0.0385498	0.0391772	0.0192056	0	0	0.0335519	0
D2GC99	10.8901	9.78504	9.49759	13.7232	11.8318	9.81287	12.0906	12.7484	10.9218	6.68563	7.15501	7.43702
P9L48X	5.95228	6.40872	6.95971	12.7534	15.1679	4.73292	11.7746	10.6585	10.3095	3.70174	2.89304	3.61668
GQ1BIK	35.3884	64.9547	35.6926	175.305	182.013	49.7241	127.481	89.9491	53.7554	46.8165	63.6424	41.5915
LKR1Y0	2.26486	1.93444	1.68945	3.92263	3.74761	2.56329	3.50708	4.31001	2.55037	1.47647	1.84658	1.54529
9K82HI	0	0	0	0	0	0	0	0	0	0	0	0
X6BQPF	18.8058	18.6653	21.7574	17.2872	14.1968	21.4887	18.435	17.9819	21.7072	32.5509	33.4383	27.2028
L4NM1X	0	0	0	0	0	0	0	0	0	0	0	0
M088MF	0	0.154913	0	0	0	0	0	0	0	0	0	0
2GNX2H	0	0	0	0	0	0	0.0443921	0	0	0.0432996	0	0.0408098
CKDA6G	6.14306	6.70853	6.49474	9.53619	7.93438	5.9455	9.04694	9.0206	6.02066	5.96844	5.74756	4.56673
W1ERKC	3.18193	3.36932	4.45131	2.81961	2.72038	3.80329	2.72414	3.94081	2.5507	2.14573	1.4086	1.54039
7V0RSZ	3.33545	5.00113	3.51005	8.82279	9.56708	4.38361	8.47471	7.59603	3.09612	1.94366	2.72661	1.82137
B48KMS	0.550153	0.38561	0.432448	1.16713	0.532012	0.780259	0.704851	0.788253	0.285507	0.429691	0.33955	0.435356
3FQW2E	1.67002	2.64765	1.75029	2.6398	2.94904	1.45683	2.34975	2.55667	1.59185	1.22981	1.42338	1.27325
M7GD78	0.284227	0	0.198593	0	0	0.627056	0.227593	0	0.674296	0	0	0
03KM4I	1.18362	1.84057	1.17442	2.48599	2.70688	1.59459	2.50151	2.59123	1.49031	0.944155	1.07117	1.23981
CFT0F0	0	0	0	0	0	0	0	0	0	0.0176673	0	0
E7E5VH	0	0	0	0	0	0	0	0	0	0	0	0
6N07W3	1.61812	1.67515	1.85864	0.875705	1.07754	1.37025	0.934476	0.970102	2.00181	1.53701	1.1926	0.758001
I6NLK3	8.07468	8.47193	6.50944	13.3184	13.4492	10.2391	14.9848	13.7339	8.02123	6.30337	7.57087	6.53608
ELNY98	6.55125	9.90623	6.41231	14.3697	16.5508	8.22886	14.9029	14.2261	9.86036	5.12426	5.61636	5.0103
ZKQR71	0	0	0.0559838	0.106655	0	0.101011	0.102655	0.0503238	0.0950429	0.0500642	0	0.330297
PB6M9B	0	0.1229	0.165393	0.0787726	0.0796194	0.149208	0.101091	0	0.140393	0.0739524	0.0432879	0.116167
D92ENK	0.137038	0.0373535	0.0418906	0.0399029	0.0403319	0	0	0	0.0711172	0.0374612	0.164459	0
Z4JI4R	2.14462	1.97035	1.67723	2.15555	1.69172	1.1048	1.94046	3.01532	1.70618	1.14277	0.951115	1.12193
9AZF4D	3.25995	4.41789	3.26135	10.3196	10.7494	4.22167	7.95065	8.64325	3.5851	4.1792	4.00302	3.71246
721SP0	0.0800005	0.0218064	0.0244551	0.0232947	0.0235451	0	0.022421	0.0219827	0	0.0437385	0	0.0206117
ZE002I	9.41078	9.42552	9.36616	9.24037	8.88883	7.36323	10.9792	14.5533	8.34792	5.86306	6.88137	7.10475
N080AH	0	0	0	0	0	0	0	0	0	0	0	0
N3PPJ2	0	0	0.131613	0.208946	0.401266	0	0.0804438	0.0394356	0.186198	0.0392321	0	0.147905
0DY3J5	9.05107	9.35289	8.80128	10.51	9.78144	9.14102	10.6829	11.3988	7.95033	8.33964	8.76892	7.98477
M9LRNQ	0.951725	1.39837	1.08904	3.01133	2.80404	1.3923	2.37348	2.93122	0.908578	0.851457	1.0652	0.692349
Y7FKEP	3.90856	5.01512	5.8574	2.88689	3.81575	7.09819	4.11449	3.82449	4.15572	9.38159	5.51438	10.1439
K19UZV	15.6634	21.1795	17.2673	24.7797	18.2946	22.5841	17.905	17.8261	17.8575	23.1285	25.2214	22.6248
M3F3BS	2.24912	2.81768	2.65304	3.29763	3.45768	3.22041	3.40136	4.05225	2.49003	1.46594	1.88836	1.49981
TW4R6Z	0.220554	0.170335	0.382049	0	0	0.182468	0.123625	0.0404028	0.171688	0	0	0
W7TQKX	1.64101	2.68607	1.70834	5.81102	6.48176	2.32542	4.87945	5.29745	1.8534	1.46894	1.80964	1.45689
ZH41ZF	2.7805	3.47311	4.53863	5.43946	4.81467	3.06714	5.28084	5.44465	4.24485	2.00722	2.21594	2.76815
ZJK6D8	1.77512	2.01608	1.53746	2.82563	2.71669	1.40332	2.53724	2.97541	2.28769	2.81448	2.21553	2.54592
JDXG8H	177.417	157.879	166.895	89.9805	97.8307	125.699	99.0958	102.049	235.591	157.249	192.857	172.346
TYGW7M	4.86077	4.84387	4.55881	4.62658	3.34316	6.72636	4.19915	4.59579	3.99629	7.01051	3.59622	6.06875
R82SJU	2.1179	2.66655	1.81892	3.46523	3.85867	2.39186	3.67445	3.24235	1.96269	2.31583	2.00914	1.66298
D18SLP	0.631746	0.851608	0.912914	1.68568	1.17643	0.696873	1.36492	1.36349	0.929905	0.602868	0.595498	0.213076
G9AZJ3	15.4229	15.8457	16.3439	7.36965	8.03082	10.3604	10.0192	8.84534	16.2951	10.8969	12.6811	11.6968
07EMGU	4.39959	4.65584	4.62802	10.5501	10.2446	10.4557	9.03015	12.6226	8.79708	19.6321	18.5108	17.5364
V6RGS7	25.3004	29.216	26.4594	39.4117	38.148	47.3278	35.209	42.9625	28.6852	38.6013	39.5466	33.9412
52FDNS	0	0	0	0	0	0	0	0	0	0	0	0
UKTC06	0.0397852	0.0650675	0.158103	0.0926778	0.105383	0.0877733	0.51291	0.0327967	0	0.0870067	0.286477	0.0205009
F1ZVR2	0	0	0.0283871	0	0	0	0	0	0	0	0	0
KE0ZZY	0	0	0	0.0115847	0.0117093	0	0	0.0109322	0	0	0	0
2B36BL	5.22789	5.7937	4.96685	5.48874	4.99875	3.60089	5.62681	6.9466	5.04401	2.88507	3.299	2.1374
1KZE5K	10.9363	13.0626	12.6294	17.9125	18.6416	13.5089	20.8804	19.5749	9.49859	10.2352	10.9007	10.6837
CB0JBU	0.770727	0.933274	0.716574	1.84501	1.89412	0.963801	1.52099	1.58495	0.578768	0.485458	0.562641	0.475845
0L2FVX	9.25427	11.6155	9.50183	12.4279	11.9066	11.1938	14.0782	14.155	8.99284	8.64458	7.76815	7.57421
R34EKV	1.37675	1.57742	1.59782	1.69867	2.70588	2.02062	1.81807	1.44911	0.871907	2.46225	1.55702	1.86375
VT20D2	21.8376	23.2301	19.527	37.3022	34.4598	24.3341	37.6588	37.7194	24.2008	20.5277	18.7662	15.7209
HRI1KU	3.92799	5.04751	4.1168	3.81253	3.96361	3.55919	3.40742	4.36875	2.96063	3.22131	2.24475	2.60235
HN34MD	3.13107	3.22418	2.62323	5.16635	3.7543	4.63712	4.09507	5.0347	2.97898	4.43811	3.08957	2.98779
Y23KDA	2.09604	2.5083	1.62527	2.97721	1.62498	4.11671	2.12051	2.58477	2.22858	2.18013	0.883476	2.16014
YU1WDM	3.96414	4.67088	3.61461	7.39419	6.02459	4.22312	7.58408	7.47843	3.76236	4.15444	4.58753	3.68581
W2RGT3	13.0617	10.9883	12.0262	5.75514	5.55889	6.48715	7.06676	7.93563	11.8339	5.2146	5.14991	3.99474
HAV09U	4.08461	4.95477	4.79986	5.23114	3.62207	3.62797	4.02399	5.81109	4.53315	2.49419	2.76715	2.69701
B1KDZW	0.158714	0.374937	0.194067	0.154049	0.560538	0	0	0	0.0274554	0.115698	0.0507926	0.163567
3YI7N5	26.3113	42.1988	48.6171	10.466	14.2429	7.70943	20.5419	28.7903	58.5193	6.61458	12.4613	7.92896
AKH03T	7.19228	8.30312	7.22392	8.58823	10.2281	8.55044	11.2812	10.9943	8.45303	6.75747	6.10729	6.71148
VE9WMU	0	0	0	0	0	0	0	0	0	0	0	0
D0JPX6	0	0	0	0	0	0	0	0	0	0	0	0
CUFW55	5.75958	7.77141	6.71206	14.2429	15.768	9.53932	12.9229	12.2247	4.82095	8.29247	7.12692	7.09325
YL2AFE	7.56406	6.41682	7.00748	3.34872	2.86225	5.15105	3.69903	3.69034	5.50764	3.6713	2.89002	2.70451
BI8U9X	3.67633	3.70146	2.91487	3.23151	2.89432	3.67514	3.32281	3.2768	3.83958	3.63675	3.78325	3.22043
UPEY1W	0.308335	0.336182	0.377016	1.79563	0.362987	0.510183	0	0	0.160014	0.674302	0.592052	0.317764
4VI3J6	0.171894	0.374837	0.882769	0.040042	0.0809449	0.37923	0.11562	0.264507	0.214095	0.150367	0.0990191	0.354301
AN2TAK	5.75424	5.54285	6.4248	3.56405	4.50654	5.06989	5.6034	5.14547	5.97244	4.42573	5.39577	4.29688
0VB874	2.35817	3.2307	2.54495	5.20665	4.99708	4.28645	6.76994	4.78944	2.53273	2.89247	3.25823	2.69444
AJ719V	0.234126	0.0729344	0.0817932	0.155824	0	0.0737891	0	0	0	0	0	0
80L4ZA	0.21571	0.348431	0.25399	0.753729	0.583131	0.30845	0.689635	0.772746	0.248766	0.594041	0.529251	0.518714
F6DY4B	15.599	15.8017	16.0268	13.3141	15.0095	12.0425	21.4832	21.0755	13.5347	11.5464	8.77551	7.81922
WYF852	4.27534	6.06465	5.20098	8.30781	9.01342	6.11166	7.55606	8.703	5.70531	5.41429	6.03134	5.44015
ENS6UV	0	0	0	0	0	0	0	0	0	0	0	0
FLZ9JU	2.37773	2.23932	1.95324	3.44676	4.04711	2.80962	3.51554	3.38208	1.9407	2.82533	2.33935	2.6401
1RN2YG	5.25361	6.46799	4.78291	10.8348	10.4935	5.44195	8.96678	9.62118	5.14418	4.29385	4.04096	3.9055
NRH3QV	14.534	15.3162	13.2356	17.3355	14.1034	12.1584	17.6908	17.7627	14.5171	12.2018	13.0343	11.7039
W001L7	0.160001	0.174451	0.0978203	0	0	0	0	0	0	0	0	0.329787
1SRP2S	1.23741	0.639078	0.895879	0	0	0.431045	0.21903	0.322122	1.41953	0.516297	0.218844	0.721523
H6WGQ1	14.3703	15.9981	12.8787	19.1769	18.4567	12.5799	19.0684	19.9863	13.1184	8.48544	9.63555	8.50905
RG9KNZ	0	0.125091	0	0.901992	1.28312	0	0.0964624	0	0.02977	0	0.0550746	0.0295594
XYL376	0.562741	0.858989	0.344045	72.295	132.033	1.61396	41.1319	6.68006	14.7188	0.0615332	0.540275	0.23198
XIDV9V	22.0325	43.5013	19.1119	304.149	421.789	33.6203	249.446	156.776	140.323	5.91814	25.7667	9.95454
DST42P	3.95773	4.67627	3.98888	7.84995	7.7199	5.52567	6.56236	2.09312	4.33125	3.07821	5.01596	3.1316
MCNZ84	0.183645	0.218433	0.173517	0.456959	0.363601	0.65377	0.729915	0.85327	0.268585	0.255573	0.152271	0.929096
T20M5M	0	0	0	0	0	0	0	0	0	0	0	0
SW15V1	0	0	0	0	0	0	0	0	0	0	0	0
W8XNDD	0	0	0	0	0	0	0	0	0	0	0	0
53R2A7	0	0	0	0	0	0	0	0	0.01554	0	0	0
V0BAMU	0	0	0	0	0	0	0	0	0	0	0	0
7YB513	0	0	0	0	0	0	0	0	0	0	0	0
756TEX	0	0	0	0	0	0	0	0	0	0	0	0
9Y4FQ2	0	0	0	0	0	0	0	0	0	0	0	0
XBG8XU	0.890658	1.01242	1.34393	0.353149	0.156164	0.522594	1.63579	2.33281	3.24535	0.248654	0.600391	0.253886
C5QWNT	4.96828	4.19326	3.91578	5.5601	5.79605	5.97569	5.8213	5.08246	4.86157	3.94354	4.25272	3.48544
00W0BQ	0.884833	1.46532	0.694066	2.03201	1.76887	1.32596	1.87158	1.30284	1.16098	1.08618	0.993765	1.06674
QR17ZP	1.32307	1.33514	1.04984	2.55743	2.41922	1.84762	1.94081	2.0421	0.788883	2.40094	0.729719	1.20397
Q6PPUG	1.48001	1.67271	1.21381	1.32439	0.977409	2.07059	1.21401	0.991901	1.27386	1.93409	1.12634	1.50667
76HGU1	12.6858	10.1916	11.1963	7.07298	5.53955	7.92619	9.40959	10.3439	14.7178	9.73428	8.27219	8.45368
E9Z6QU	0	0	0	0	0.0356854	0	0	0	0	0	0	0
MG10WM	8.24333	7.54149	7.36846	7.70305	6.67041	8.90501	7.83902	6.66517	6.15633	6.34068	5.42171	6.9135
4XPF6M	193.895	175.078	164.569	40.112	45.8177	140.326	101.608	145.567	97.1591	112.009	184.448	114.834
ZM1B8D	2.25219	3.71262	2.83581	6.6048	7.32287	2.66182	6.26691	5.90864	5.28741	1.87632	3.46222	2.19671
75V7EI	28.4567	29.5306	27.1651	24.5062	23.385	29.5163	26.2241	31.9957	26.2465	30.4731	34.4096	31.044
YPW5N8	0.279052	0.439478	0.391759	0.361133	0.316346	0.524434	0.336002	0.329433	0.321815	0.169517	0.436597	0.447355
FV0UX9	3.74755	4.28339	3.60828	5.46136	5.9037	4.63314	4.34323	5.75072	4.96072	3.40491	4.9363	2.94792
REHI4N	15.8579	20.3865	17.8054	18.3813	25.131	20.0157	16.5809	26.3752	22.038	29.011	32.3162	27.8143
W5YCET	16.4769	16.9344	19.0358	9.67491	10.592	22.6266	13.2345	12.8659	12.1966	24.496	17.1279	24.0146
VKL24F	0.0840914	0.244496	0	0	0	0.0618403	0	0	0	0	0.0538229	0
M5AJQH	0.772642	1.51055	0.814435	1.97051	1.8035	1.33722	2.37449	2.51841	1.74215	1.71883	1.94402	1.26305
JAGV0H	0.662567	0.794646	0.789898	0.63666	0.819006	0.803959	0.371383	0.782864	0.37823	1.14107	0.858757	0.768181
FLZ4J4	3.96431	5.3629	4.5601	8.1573	7.69187	5.24759	8.52621	8.87594	5.39475	3.94948	4.08798	3.45001
59G793	29.5598	32.9564	31.1783	42.3127	41.3404	35.928	35.9011	43.083	30.2193	30.82	30.8821	28.6729
3S1UCG	3.5825	3.35814	3.86513	4.62577	4.46558	4.82801	5.25187	4.48995	2.97804	3.10194	2.49012	3.89252
61HQPG	0.102778	0	0	0	0.120996	0.113374	0	0	0	0	0.0493376	0
N4IY81	6.49606	7.99196	6.63205	15.0017	16.2189	9.13691	13.6927	13.7793	6.54601	6.46717	6.34437	5.50309
MNN997	0	0	0	0	0	0	0	0	0	0	0	0
9P32AD	0.405319	0.428926	0.437296	0.194388	0.266649	0.315602	0.908759	0.432394	0.173225	1.42084	0.206014	1.21628
0X932T	8.81587	8.06836	7.9635	5.49683	6.11152	7.05926	7.13182	7.26213	9.60082	6.04807	6.59715	6.49795
LXD9J9	0.14369	0.235001	0.0878483	0.37656	0.253739	0.145295	0.295319	0.407996	0.0745695	0.0523729	0.160946	0.123403
I145LQ	2.23277	1.87798	1.56007	1.73371	2.17792	1.54814	2.45536	2.22038	1.50082	1.99965	1.32701	1.70935
KY405E	25.9365	22.4327	19.4614	12.7166	12.5106	17.6373	16.8907	15.1205	17.0989	14.8037	14.2791	13.3023
TF0YG1	0.0564082	0.123005	0.0344864	0.0821251	0.265626	0.233337	1.04339	0.0619997	0.40983	2.89895	0.324937	1.19173
U516P5	0.240066	0.340272	0.190801	0.405437	0.409796	0.132407	0.390231	0.408988	0.24917	0.210001	0.115241	0.197926
L3YKBD	1.50407	1.18074	0.882769	0.140147	0	0	0.404672	0	0.374666	1.18414	0.115522	0.372016
U7U33W	6.58318	5.63338	11.9071	0.899866	0.890592	0.0710205	24.7023	24.5909	21.5175	0.264001	0.278158	0.132704
TTT4AK	0.313894	0.80427	0.403003	0.25592	0.258672	0.225065	0.316699	0.37951	0.195478	0.377552	0.436976	0.501413
P2GQ69	0	0	0	0	0	0	0	0	0	0	0	0
1W9MYV	70.5436	72.2741	69.1374	53.7666	56.2037	69.7433	58.853	65.1957	69.4008	68.2918	71.8875	63.3526
JM24QG	0.369672	1.07962	0.355155	1.7684	1.58536	0.509727	1.09525	1.14639	1.16477	0.144364	0.25351	0.0544252
Y7HUGW	1.22483	1.49733	0.97575	0.453918	0.52434	0.941679	0.686546	0.244773	0.597117	4.05849	1.01558	5.22129
2M5ML1	0	0.193254	0.0722425	0.137629	0	0.130346	0.463636	0	0.551903	0	0	0
0FVV8A	2.79178	4.72947	3.34693	8.62168	8.27544	8.91777	6.94245	7.77626	3.45453	6.30425	7.17665	5.12639
UL517Q	0.694297	0.794851	0.848949	0.754755	0.735624	0.67652	1.12859	1.11924	0.636552	0.569387	0.63325	0.727453
KR0ZCF	14.9698	13.2556	12.5388	11.0403	12.7286	17.81	12.9634	12.7366	11.1467	16.3025	13.4877	14.8779
YAD9BD	7.46687	8.6367	7.38688	14.5086	12.4722	9.89773	11.5671	11.958	9.84937	7.06373	7.62218	6.23513
QR0RSD	309.849	257.222	311.533	102.241	108.142	257.661	137.095	136.45	276.838	319.527	340.172	372.508
JACZ02	0.857262	1.026	0.939778	1.65265	1.62982	1.50541	1.49125	1.66787	0.951133	0.878119	1.04535	0.710843
M3IDM0	7.27972	8.19956	4.89201	6.55187	6.48065	8.85976	6.30613	6.14979	8.0241	6.41409	5.97828	6.10726
S7JP6V	0.119325	0.0894452	0.209738	0.138982	0.228273	0.0822668	0.0836056	0.0983654	0.12385	0.269109	0.0572809	0.0922308
JUM6FF	10.5591	10.6997	8.69426	12.7948	12.6815	15.5694	12.5537	12.7181	9.60514	16.6856	14.2029	14.4636
5HZ9E9	0.00669082	0	0	0.0233789	0.0393838	0.0295223	0.00750069	0	0.0138891	0.0731611	0.0256948	0.0344771
E06EVW	5.16562	5.92918	4.54821	6.59013	6.40194	5.69815	5.54422	6.4608	5.13313	5.21301	4.16469	5.05363
I04ECN	0	0	0	0	0	0	0	0	0	0	0	0
Q5M8FT	0	0	0	0	0	0	0	0	0	0	0	0
2L8RDT	0	0	0	0	0	0	0	0	0	0	0	0
ME03Z4	0.168183	0.122248	0	0	0	0	0	0	0	0.1226	0	0
PKXG4Q	3.88542	5.04986	4.26133	5.4899	5.14185	4.92837	5.60022	5.2007	4.0422	3.07447	2.36748	2.79452
ZBZ102	0	0	0	0	0	0	0	0	0	0	0	0
FTL52S	6.21654	4.7207	4.96451	3.92443	3.94679	5.77955	4.9293	3.33306	3.54963	5.4159	3.81717	3.45507
H7UR3I	0	0	0	0	0	0	0.0197401	0	0.0365528	0	0	0.0362943
GBG79Z	1.6278	1.52571	1.292	0.332621	0.537914	1.41758	0.608276	0.596385	0.918863	3.73159	0.47981	2.60465
TF94L7	8.29912	8.08345	7.59049	9.13778	8.80614	6.99417	8.83228	9.06097	5.24869	6.4733	5.2375	3.79749
H5QRAE	0	0	0	0	0	0	0	0	0	0	0	0
M3PRRA	4.69966	5.55409	4.916	7.45154	7.80248	6.40466	7.93348	7.08001	4.63909	7.54659	5.81622	7.01103
1G2CVV	14.1339	15.0767	12.2186	15.0361	14.1803	13.9822	14.9162	12.705	8.25998	21.4005	12.8436	16.2918
XV5AQQ	0	0	0.0764786	0	0	0	0.105176	0	0.0324592	0.034196	0.0300248	0.0322296
Q8DMES	2.87513	3.20943	2.47763	3.07766	3.09463	3.15643	3.63755	3.41596	2.92732	2.69471	2.69463	2.35633
7WU83X	7.40796	8.76733	7.23096	8.57663	11.069	7.19385	8.82989	12.3039	6.20367	4.73554	5.1366	4.11088
TIC55L	0.667673	1.86037	0.272132	1.3825	0.611347	0.163668	0.74849	1.54925	0.615992	0.243357	0.213673	0.458727
Z8B0E4	4.52354	4.69601	4.51946	5.39478	6.34488	5.26282	6.18932	6.60376	3.29056	5.03084	4.58051	4.25544
7IJ4L5	0	0.0310024	0.052152	0	0	0.0156828	0	0	0	0.0155459	0	0
78KBF3	0	0.0533887	0.0299367	0.0570325	0.0288228	0	0.0137234	0.0134551	0	0	0	0
SZ684F	8.02905	7.31532	7.34427	4.13713	4.0945	6.06777	6.66427	6.96777	8.12869	5.34047	5.69554	5.33843
PGB2FB	1.99721	2.32139	2.14258	2.69928	2.08504	1.99527	2.49243	2.71292	2.44451	2.55471	2.09837	2.17479
PF3RBZ	0	0	0	0.268558	0.101792	0.0635865	0.0646214	0	0	0	0	0.0594067
2BRI9I	0	0	0	0	0	0	0	0	0	0	0	0
A0WXBW	0.271977	0.197693	0.203231	0.0703954	0	0.100005	0.338776	0.0830382	0.345022	0.0495658	0.290133	0.0622875
D84CI6	0	0	0	0	0	0	0.0405413	0	0	0.494296	0.104161	0.428603
PG6D45	0	0	0	0	0	0	0	0	0	0	0	0
3NI6BV	0	0	0	0	0	0	0	0	0	0	0	0
10IC2A	0	0	0	0	0	0	0.0567232	0.0278071	0	0.221309	0	0.104292
E7I0EY	0	0	0	0	0	0	0.0565781	0.027736	0.0261915	0.0827787	0.145363	0.104025
HGW8YH	1.66151	2.10693	2.40701	2.52418	2.2324	2.45037	3.60377	4.04943	2.92418	2.19199	1.49115	1.26563
35X7C5	0.0463227	0.0505062	0	0.296743	0.272666	0.102196	0.259648	0.407316	0.0721188	0.303911	0.0667101	0.238696
P12GZY	3.80391	4.63539	4.43625	8.07918	8.16604	3.1206	6.62945	8.4498	3.05236	3.70502	2.66999	3.27784
2DX304	85.0238	106.755	91.494	118.604	125.715	227.52	175.23	158.313	179.387	551.521	382.041	474.365
DRNV1B	0	0	0	0	0	0	0	0	0	0	0	0
URG6V2	0	0	0	0.0297721	0	0	0	0	0	0	0	0
0U26KL	4.99233	6.34326	4.57586	10.2009	10.3476	8.15208	12.621	11.6916	4.75731	4.99467	6.40076	4.73177
08VBYE	4.14672	3.7248	3.97112	3.67798	3.22802	4.68578	3.76679	4.07606	3.11425	4.97662	4.26169	4.99157
HSP4SF	1.67062	2.09044	1.26129	2.0764	1.33315	2.3252	2.02366	2.44008	1.73397	9.63638	4.93018	8.13475
7DV3CN	2.52621	3.81811	3.32324	4.38307	4.51224	2.90195	4.90227	4.27025	2.5135	1.60023	1.77302	1.68776
5FW2L6	2.62389	2.78606	2.14938	4.27456	4.04796	3.85918	3.39329	4.03381	2.37629	2.48468	1.76998	2.07669
A9Q4ZU	28.7418	36.9194	30.8568	47.3655	49.8594	42.4632	45.0905	40.1507	28.0819	24.5406	27.2269	28.3629
A6CKZL	7.9355	9.11924	7.35917	17.5624	16.3644	9.73408	12.9899	12.1592	7.88073	10.4453	7.74208	8.59756
449J5H	0.248443	0.773944	0.17359	0.620074	0.710306	0.156603	0.358091	0.15604	0.110513	0.970218	0.408899	1.46309
WWT7DH	0	0	0	0	0	0	0	0	0	0	0	0
1E9YC8	0.318002	0.523621	0.206321	0.748331	0.527171	0.272038	0.538379	0.784648	0.168399	0.184505	0.236769	0.207337
TJT9EE	0.45148	0.461489	0.207017	1.18317	0.830476	0.186759	0.664294	0.80638	0.673613	1.75871	0.325092	1.10505
52GVK1	1.12056	1.04722	0.854124	0.830546	1.25065	0.561853	1.32145	1.03969	0.120836	0.238691	0.628728	0.299954
CFQ5KB	1.30012	1.53343	1.17979	0.457142	0.673833	0.342753	1.08166	1.41102	1.79923	0.303995	0.431773	0.13483
YEUZ05	0	0.0848855	0	0.0725431	0.0366615	0	0.0349112	0	0.0323226	0.0340521	0.0298985	0
PC7QSD	4.34688	5.47295	4.28163	6.87112	7.00591	4.18611	6.47805	6.31348	4.70865	2.67834	2.5835	2.471
85ZU22	0	0	0.014797	0	0	0.013349	0	0	0	0	0	0
HNK79X	0.0391278	0.0213308	0.0239217	0.13672	0.0230316	0	0.175456	0.172026	0.0609173	0	0	0
IH99E4	3.11581	4.31391	3.15975	5.67402	4.54143	3.58705	4.7543	5.42239	3.64462	2.60933	3.54934	2.3446
X6QATA	0.0240164	0	0	0	0.0424099	0	0	0	0	0.0262608	0.0230576	0.0247508
GDN2XA	0.251488	0.178231	0.169129	0	0.0296064	0.110966	0.19735	0.138209	0.234922	5.62357	0.434607	5.5205
U3UNQX	11.494	13.114	11.5802	14.7712	14.4435	15.2716	15.665	14.7058	10.4464	15.11	15.6227	15.2438
QNP3C2	0.901769	1.08671	0.638368	1.27143	1.91834	1.97202	1.01092	0.730328	0.722499	1.66071	1.15436	1.43478
ZWND97	7.59139	8.80495	8.74756	9.60601	8.6979	8.9426	11.6272	10.5415	7.29561	9.20609	8.17313	9.17574
2NP6SE	0	0	0.0286341	0.0818262	0.0827059	0	0.0787573	0.0514784	0	0.0512128	0	0.0482679
6L5JRP	0.753658	0.952722	1.01502	1.83194	1.33729	1.12052	1.97139	2.17296	1.12234	1.09879	0.828436	0.88927
4EQU0E	0.196788	0.0715201	0.280725	0	0	0.253254	0.147072	0	0.272334	0.0717263	0.0314886	0
Q49QRY	37.4543	32.1664	38.4744	28.4728	26.8719	38.1207	27.57	33.9372	44.2752	32.2591	37.043	32.5289
2N4YKD	28.179	28.8538	30.2611	25.9713	23.4812	16.9205	16.3718	28.3329	19.8883	14.2541	11.9508	11.7678
UF1Z75	0	0	0	0	0	0	0	0	0	0	0	0
PY55S6	0	0	0	0	0	0	0	0	0	0	0	0
2QBM5Z	0	0	0	0	0	0	0	0	0	0	0	0
F17DQG	0	0.0295409	0	0.157785	0.0637927	0	0.182241	0.0297797	0.0281214	0.0296261	0	0.055845
LDHF9L	4.22114	4.52644	3.93755	5.7984	5.6968	4.6467	6.82004	6.8589	4.1373	2.64566	2.94128	2.89715
DGYJ7N	4.8005	6.14103	4.97979	6.84274	6.7939	7.72323	6.33354	7.20023	5.73801	6.97357	8.75183	5.05445
GX1P2J	33.0964	34.1846	36.6314	27.638	33.0495	33.8679	25.5344	27.8111	24.805	20.9079	25.2518	21.4926
SL03ST	5.12311	4.91118	4.84194	1.12422	2.01039	3.6583	1.60921	1.41454	2.54309	5.00652	2.73255	4.71863
RD29H5	5.84502	5.36755	5.10225	5.09679	4.23166	6.43035	6.21964	5.30787	4.49322	5.92987	4.77142	5.94322
0M132R	0.0151369	0.0495118	0.0740343	0.105782	0.106919	0.0918355	0.144237	0.133099	0.0785544	0.124136	0.0145326	0.140398
WBR7EV	0.133334	0.203526	0.14673	0.069884	0.180513	0.250035	0.209263	0.30043	0.0553561	0.0656077	0.0832073	0.0618351
7XZ2HZ	0	0	0	0	0	0	0	0	0	0	0	0
XZ7CXM	0.0939688	0	0	0	0	0	0	0	0	0	0	0
15MU7G	81.4909	61.856	60.2392	83.1601	102.653	119.786	96.9411	118.216	103.54	52.2195	81.4371	43.8058
I0CGCG	1.26202	1.00073	0.84171	1.11357	0.720347	0.379671	1.28617	1.34509	2.18313	1.88177	0.881193	2.24652
PXC5PH	2.07284	1.85324	1.74885	3.57316	3.22113	1.98928	2.27727	3.07573	1.37692	1.92658	1.47267	1.77307
VDMC0V	11.0326	12.6392	11.4372	7.68205	8.25876	8.06922	10.0826	11.9725	9.39726	5.87885	7.23415	6.44711
8S64Z0	0	0	0	0	0	0	0	0	0	0	0	0
U1IAK7	6.23554	6.73097	5.52851	2.3148	2.29582	5.6726	6.19659	6.49868	6.51067	4.63154	4.85368	5.36371
FX314M	3.36119	0.827525	1.06062	0.631431	1.65937	1.91365	1.2155	1.7876	3.60119	1.89694	0.728679	1.00567
4T73SR	4.62839	5.85323	3.02709	5.20276	5.67052	4.51187	6.8327	7.8674	7.61083	1.89785	4.37903	2.49589
M3RRFH	0	0	0	0	0	0	0	0	0	0	0	0
IG2N33	1.70958	1.65095	1.55286	2.33254	3.33517	1.56254	3.06642	2.95279	1.9265	1.81594	1.78202	1.35915
YUWQ2H	5.36611	7.63023	6.41021	7.83417	9.11198	6.95587	9.81354	8.34423	5.95459	5.16458	4.55835	4.0266
R4UTE8	22.4553	20.801	23.3459	17.5702	16.3455	17.2531	17.4834	18.8739	20.4246	16.889	14.656	15.7631
SQBY3A	2.90183	4.07847	1.83878	6.83009	7.12593	2.49243	6.40449	5.96366	3.01187	2.31366	2.68441	2.01707
49CTIT	0.168808	0.120035	0.179487	0.179519	0.21601	0.064769	0.304432	0.185542	0.152356	0.0722287	0.0986508	0.0302557
GZK7KW	9.93121	9.28126	8.59497	2.10312	1.89797	2.98774	4.69913	10.7739	11.1779	2.75009	4.64354	4.71869
AV4ACU	0.487246	2.125	0.148944	0.993139	0.860414	1.7468	1.43384	1.60663	3.41363	0	0.701691	0.188304
TL7SD7	18.8766	21.2004	21.4037	14.8778	14.4622	14.9603	18.3152	17.7145	16.6953	14.3985	11.0373	14.2532
IB4LGX	19.571	18.1953	20.2565	5.88002	4.25427	8.49511	17.8888	10.9489	19.372	81.4268	41.9845	63.9677
7N6XEZ	0.0732225	0.0399177	0	0.0852842	0.086201	0.0403855	0.246257	0.0402404	0.0949988	0.400328	0.281197	0.226385
UTD17A	3.49587	3.35538	2.3931	4.57481	5.05302	5.80673	4.79664	8.4711	5.02938	5.35752	5.41675	5.09118
MCX68E	0.0816181	0	0.0997983	0.0316876	0.0320283	0.120043	0.0609983	0.0299029	0	0.297486	0.0522399	0.112152
HJC4WF	8.69158	9.98905	7.24533	18.7568	17.3994	10.4302	18.3979	18.694	9.19943	5.10529	7.80217	5.41261
G6N61A	0.107507	0.058608	0.0876356	0.292171	0.0843748	0.11859	0.783378	0.275715	0.148778	0.0391846	0	0
LDRQ8E	7.89521	7.19854	8.9811	9.24383	8.97078	9.08846	9.40598	12.6993	8.68	16.4088	11.5813	14.1612
E7G0ZI	0.0419861	0.137334	0.256692	0.293414	0.345996	0.0463144	0.0941364	0.23074	0.305047	0.275459	0.16124	0.17308
6L2P9T	4.01044	4.52824	5.34003	2.85916	4.03241	3.43205	4.78387	3.78051	4.51803	3.2148	2.68564	2.89756
I2HDTW	0	0	0	0	0	0.103821	0	0	0.0976872	1.0806	0	2.27941
LDQ9TP	0.0722132	0.141723	0.052979	0.0504652	0.0425064	0.111521	0.113336	0.0634971	0.0749515	0.189509	0.0415982	0.141401
YL0VRD	31.1341	27.9929	27.7536	26.7131	27.6023	38.0903	31.484	28.741	26.6288	38.3566	28.436	36.3015
P5AXXG	12.9501	11.9752	11.0009	11.579	11.5201	10.2466	15.0525	14.9508	11.622	9.34795	9.06774	8.60973
G0F5LE	0.240652	1.44312	0.147128	0.981028	1.13323	0.13273	0.404672	0.661267	0.124889	0.920997	0.346567	0.248011
M9B3TA	0.964417	0.242658	0.362842	0.0864063	0.436676	0.163668	0.249497	0.163079	0	0	0.0712243	0.152909
0842UC	0	0	0.144389	0.0458459	0	0	0	0.129791	0	0	0	0
PW8R36	4.34915	5.37891	5.39728	6.8801	6.03705	7.8049	7.05868	6.99203	8.3544	3.33602	7.54087	4.14765
2B6J13	9.14351	9.92101	9.79959	5.72453	6.48979	6.64268	8.21511	8.07884	11.1907	10.9179	10.8828	11.6819
ST54C5	6.69221	7.76434	9.02215	6.19571	5.25227	12.3035	5.5786	5.18664	11.5766	10.695	14.3328	13.1748
K4MJKS	0	0	0	0	0	0	0	0	0	0	0	0
K6R24J	0.965748	0.421187	0.295216	0	0.113693	1.17184	0.216529	0.106148	0.852014	0	0.370877	0.049764
31G0Q2	3.42871	2.19501	2.53855	1.17241	1.55533	0.832774	1.79844	1.24467	0.750925	0.687917	0.845609	0.48627
5L0PCQ	0	0	0	0	0	0	0	0	0	0	0.0421639	0.0452601
JLH2AW	1.89271	1.65092	1.76113	1.43023	1.94559	1.70082	1.84235	1.90782	1.62908	1.66577	1.19666	1.68417
H0KAJB	0	0	0	0	0	0	0	0	0	0	0	0
SHC9IN	0	0	0.0693362	0	0	0	0.127138	0.249305	0	0	0	0
RTCN1G	7.12688	7.68467	7.24592	8.27794	8.52917	6.39569	9.20342	11.0143	6.03827	4.41312	5.4909	4.83906
WUP59D	3.24952	4.57368	4.43088	4.72527	3.01403	4.12762	4.21688	5.99602	4.78316	2.64875	2.09877	2.15141
C0K1FP	0.758979	0.599242	0.96004	0.64014	0.677833	0.461916	0.968206	0.920512	0.651939	0.11447	0.47741	0.215776
X0J1QN	0	0	0	0	0	0	0	0	0	0	0	0
P0S8P8	0.758979	0.724084	0	0	0.223377	0.313959	0.319068	0	0.59082	1.03739	0.455424	0.29332
RRD271	0.166762	0.545467	0.203907	0.550323	0.45808	0.643836	0.529683	0.519328	0.548103	0.486257	0.613733	0.687444
T1UNZ1	0	0	0	0	0	0	0	0	0	0	0	0
E0PK62	0	0	0	0	0	0	0	0	0	0	0	0
HW27AX	0	0	0	0	0	0	0	0	0	0	0	0
6QL4ST	0.793207	1.37109	0.969892	2.99694	2.39145	1.17375	1.69169	1.70114	0.883526	1.10004	1.05873	1.57511
1EEM87	0	0	0	0	0	0	0	0	0	0	0	0
GBS551	0	0	0	0	0	0	0	0	0	0	0	0
1108FA	0	0	0	0	0	0	0	0	0	0	0	0
9Q2BYP	0	0	0	0	0	0	0	0	0	0	0	0
KP48GE	1.08824	1.02832	1.50067	0.549252	0.576509	0.540193	0.603205	0.970183	1.06048	0.271043	0.319244	0.485992
ADH1UX	0	0	0	0	0	0	0	0	0	0	0	0
TI8HRK	75.9446	66.8014	68.4022	24.005	20.9821	96.1948	40.5907	46.0224	84.4464	130.768	53.7297	113.567
69P7AU	28.8207	33.9336	26.6852	74.0192	58.0851	48.6276	59.5182	66.5829	33.8081	42.5739	48.0312	45.0948
T0PMD2	0.0465412	0.101489	0	0	0	0	0.521746	0	0.144918	0	0	0
9R67AF	0.115852	0.126315	0.0708288	0.202404	0.460305	0.079872	0.487031	0.270589	0.541103	0.221688	0.444908	0.134319
MGB2DA	4.02945	4.89277	4.24517	7.37614	8.50264	4.54736	7.73949	7.90193	3.74817	3.03413	2.97632	2.74336
A6C4Q6	3.01483	3.55274	2.90442	5.17851	4.37377	3.62797	4.16495	4.38477	2.65504	3.26329	4.18091	3.82886
N1Z85G	19.5127	23.5082	19.8669	19.1395	24.8931	15.7143	24.9132	26.5251	15.2015	14.6676	12.2723	13.729
SD1YX7	13.6216	19.5946	14.5897	29.9648	23.6256	19.2794	28.9963	34.6868	23.6625	21.5461	14.7999	17.5924
W1T9B4	0.264879	0.758101	0.607274	0.231383	0.077957	0.146093	0.983614	0.58227	0.790403	2.19035	1.52582	1.34783
3I1DX3	1.03466	1.29159	0.605059	1.78144	1.51815	1.62101	1.6642	2.0437	1.55636	1.47568	1.15171	0.788131
B244J5	6.31689	5.498	6.16581	3.75294	3.15035	5.46203	3.85707	4.80212	5.81954	5.01621	7.0085	5.44068
PEJ957	10.0301	12.2302	9.37463	11.7838	12.5643	14.608	19.5338	13.4183	11.3938	20.6964	26.6828	16.6444
IETZ0A	1.60395	2.06677	1.41149	2.37766	2.27448	1.84973	2.27487	2.72455	1.08462	1.32867	0.863287	0.701272
LN9G9C	1.57474	2.30716	1.68482	4.24145	4.14222	1.84565	3.22728	3.51577	1.50676	1.42595	1.55912	1.74968
5U6P8X	1.01569	1.42383	2.48387	3.21101	2.22063	1.1204	1.78928	2.7112	0.602404	0.793296	1.81098	1.04675
CH2TLP	16.304	14.5529	13.7502	9.53468	8.18859	9.42601	10.4607	10.3689	15.3791	7.94212	8.3024	7.1684
H3724C	0.522915	0.898405	0.852524	0.203018	0.298473	0.489426	0.94149	0.539917	1.69402	1.33416	0.63896	1.81268
T1CM6G	5.68764	10.5022	7.34713	4.66567	5.5618	8.12919	8.84425	8.23442	10.7117	14.9127	11.2734	13.803
YL0K45	9.68253	10.5439	9.73876	12.3269	12.7564	16.9884	12.713	11.6854	9.21429	21.1354	14.6475	17.4316
7WLH9S	0	0	0	0	0	0	0	0	0	0	0	0
N1U5TX	4.14995	5.12497	3.94168	13.2245	9.6215	8.16876	9.95729	11.8804	6.73568	6.11791	5.95101	6.12616
8DRC0W	1.46951	1.71667	2.31022	0.733535	1.11213	2.54729	0.706023	0.57685	2.28786	5.62396	3.02324	4.86787
GS1HJ9	0	0	0	0	0	0	0	0	0	0	0	0
KPU33W	0.713257	0.806476	0.678326	0.83075	0.621986	1.61729	1.28823	1.36467	0.754014	1.34319	0.393116	1.02093
RRM2UF	4.04514	6.53403	5.52193	4.6367	4.03144	3.82471	4.24686	11.3858	2.11038	1.68502	2.01375	2.49248
89FC4C	0	0	0	0	0	0	0	0	0	0	0	0
9TQ7J4	0.0393097	0.342879	0	0.320495	0.231386	0.0433621	0.749153	0.216032	0.265202	0.0859667	0.132091	0.0810234
4S0WAJ	0	0	0	0	0	0.0235073	0	0	0	0	0	0
ARK6P9	3.05383	5.35455	8.47481	5.92071	4.29386	6.30435	7.566	14.5416	5.40527	14.3618	4.5863	15.6473
9Z0TAG	1.24583	1.19128	0.985689	1.27258	1.59999	1.05091	1.50119	1.34004	1.29307	0.983451	1.04898	1.21527
AI3QN3	227.848	161.965	182.234	73.7051	63.4555	177.502	76.5395	73.6374	142.298	264.726	197.76	276.745
38CFQ6	6.06707	7.40813	7.60773	9.80654	9.20137	6.4279	10.2108	8.70134	5.87144	6.10944	5.84715	5.19189
5U7Y9H	14.7483	17.2844	15.614	14.0826	13.9631	19.6697	15.8371	13.8963	19.5584	24.3786	22.2334	22.1943
7PLA3H	769.29	500.811	832.9	15.5876	15.6934	40.9304	18.7096	18.6323	71.6861	82.2361	91.4531	78.6972
7TR9T7	0	0	0	0	0	0	0	0	0	0	0	0
L2GMQZ	0	0	0	0	0	0	0	0	0	0	0	0
EX3VTY	0	0	0	0	0	0	0	0	0	0	0	0
78HSHP	14.0225	9.32595	9.69809	2.50571	2.19699	9.2637	2.38267	1.73782	4.3313	4.36466	5.07651	3.63286
N888SE	0	0	0	0	0	0	0	0	0	0	0	0
8F6K17	14.038	16.3932	13.3684	16.3942	14.8204	17.6439	16.5177	15.8639	14.043	15.9672	16.1695	18.404
UVB96A	19.7009	18.0244	17.5846	21.5476	19.1986	15.6636	21.7881	21.1934	15.1294	14.5954	13.2039	12.4755
RKCE2V	153.284	152.771	163.991	101.79	93.2893	127.971	102.198	119.341	146.807	100.902	123.894	102.979
KQQQ0G	0	0	0	0	0	0	0	0	0	0	0	0
3N0VG0	0.505813	1.42286	1.52146	1.31966	1.15521	0.736504	1.50832	3.24676	0.955488	0.608392	0.893541	0.823623
105KNS	0	0	0	0	0	0	0	0	0	0	0	0
M5AA5X	0.451381	0.776077	0.424557	0.283088	0.286132	0.0861775	0.35032	0.314849	0.180191	0.0569498	0.0833387	0.0536751
R8XGJB	0.159441	0.0869202	0.0584867	0.724249	0.919737	0.167084	0.428976	0.350491	0.132389	0.0784536	0.0841916	0.0985898
QV7Y4U	0	0	0	0	0	0	0	0	0	0	0	0
IE2B4C	0.726579	0.602759	0.753227	0.662295	0.855364	1.35903	0.956182	0.590271	0.95086	0.379969	0.78856	0.504624
0JDQ22	9.89295	23.5457	21.644	9.39217	9.58576	23.9084	7.32012	6.93922	4.51143	24.3232	13.5767	23.4313
K9N9KI	0.0691916	0.0150881	0.0169208	0.0161179	0	0.0610597	0.0310267	0.0152101	0.0430892	0.0605264	0.0996441	0.0142615
VI7NX3	0.822227	0.923246	0.915342	0.443101	0.404523	0.86638	0.49527	0.499076	0.382122	0.295217	0.188514	0.265594
HK6I2L	0.751439	1.38925	0.639179	0.951328	0.576933	0.540591	0.915648	0.538648	0.644293	0.750216	0.470505	0.808088
E110XT	0.0428367	0.140116	0.104757	0.174626	0.252147	0.756045	0.192087	0.235415	0.222306	2.38884	0.801969	1.3244
JR00DR	0.0613157	0	0.0374868	0.0357081	0	0	0.0687376	0.0336969	0.0795511	0.067046	0	0
JPG67V	0	0	0	0	0.113878	0	0	0	0.100401	0	0	0
ASXJ12	32.2771	55.1174	26.2482	65.2948	46.1189	28.9038	54.2471	55.9591	66.3609	4.95348	13.3443	7.63959
4NJ1V9	0.758095	0.112713	0.0842689	0	0.202833	0.380113	0.0772598	0.151499	0.214593	0.150717	0	0.284101
G9FX3A	0.0689981	0	0	0	0.0812279	0	0	0	0	0	0	0
3IC4JN	0.104965	0	0	0	0	0	0	0	0	0	0	0.108175
J886VA	0.0142961	0.0779364	0	0.0333022	0.0168301	0.0315399	0	0.0314266	0	0.0468966	0.0549017	0
710ZX6	0.113101	0.651811	0.0790251	0.376377	0.228254	0.784211	0.380374	0.408455	0.23478	0.494684	0.434344	0.499541
42WI7N	0.219803	0.519251	0.238901	0.668473	0.517526	5.32072	0.533886	0.241592	0.316859	3.16454	1.04342	4.35431
TC53JC	0	0	0.0281006	0	0	0.0253507	0.0257633	0.0252596	0.023853	0.0753878	0	0.118421
MKJ6RV	0.060163	0.131193	0	0	0.141654	0.265461	0	0	0	0.263142	0.231045	0.248011
H173G9	5.9239	7.11217	4.63201	8.00278	7.9523	5.53256	9.80433	8.14687	4.60388	5.73784	4.69466	5.16887
C3YMZR	0	0.250182	0.320651	0.458154	0.84898	0.542387	0.367476	0.612496	0.47632	0.286746	1.13296	0.472951
HW3C0L	0	0	0	0	0.0684612	0	0	0	0	0	0	0
58GIJL	37.5849	25.6539	33.2472	47.4631	35.3196	26.8927	54.3429	37.1042	42.7371	20.045	42.1855	22.666
RLB3YD	0	0.0332031	0	0	0	0	0	0	0	0.0332988	0	0.0313841
GL8TWV	0	0	0	0	0	0	0	0	0	0	0	0
SCP5PP	23.6905	23.9448	21.9938	26.601	24.3654	29.4918	23.2021	21.7558	19.3121	22.744	23.8844	22.234
1L4TQ6	0	0	0	0	0	0.215523	0	0	0	0.85456	0.187581	0.906099
74840C	3.10397	4.97835	3.35533	6.39223	5.29586	5.16075	5.97598	5.66137	3.10495	5.11567	4.794	3.96384
FH2HWR	0.0326353	0.0711653	0	0	0	0.0719993	0	0	0	0	0	0.134533
J0ULDK	0.0783073	0	0	0	0	0.0575867	0	0	0	0	0	0
F3RMTH	1.02427	1.13091	0.602433	2.31049	2.39638	0.986845	2.2093	2.35137	0.807428	0.992402	1.02073	1.00215
Q1H550	2.36042	3.49062	1.99048	4.20286	3.48148	2.36433	4.83603	3.36974	2.70337	1.89868	2.18804	1.53785
X8DA0M	0.312238	0.408525	1.22172	0	0.147033	0	0.280026	0.137276	0.583341	0.54627	0.179864	0.128714
UR06JS	6.69785	6.45469	5.54791	7.75084	9.11866	8.58001	8.17466	8.96476	7.5461	7.0403	7.16685	6.89153
KIEQ4J	0.529889	0.786375	0.692914	0.822901	0.753772	1.07161	0.684782	1.4075	0.763864	0.466747	0.727773	0.546092
YT5F2Q	0.097289	0.318226	0.11896	0.906521	0.486767	0.107319	0.463527	0.721797	0.605869	0.0531906	0.0467025	0.100264
TD4UZM	21.6636	19.7498	29.9065	0.27471	0.472028	4.87824	4.7461	4.67924	8.49462	11.2702	10.6994	12.6518
08H2K0	1.04191	1.19075	1.21259	0.672562	0.605902	1.60627	0.647337	0.96582	0.72963	0.947111	0.819532	0.892649
36HDXC	1.70976	1.51464	1.48084	2.57223	2.93535	3.06478	3.6737	2.2316	1.73762	0.817925	1.53891	1.87217
Y4BLAL	0	0	0	0	0	0	0	0.058149	0	0	0	0
KHJB0S	0	0	0	0	0	0	0	0	0	0	0	0
P58CS4	18.8559	18.3348	17.3137	14.0336	13.4026	11.5641	15.8205	18.1702	14.4012	8.58438	9.10849	7.67522
ASUB10	2.45219	3.29308	2.16197	6.65755	6.90657	4.38681	5.84895	6.38453	3.41162	2.70038	3.60658	2.65861
Z7E5WK	5.9318	7.3836	5.08538	8.52362	7.90309	5.63503	8.60895	9.7797	5.18875	3.99643	3.29922	3.20379
F7ULTP	16.52	12.2704	14.0724	7.86471	9.79909	9.74398	10.9023	9.38222	14.634	9.24093	9.05151	9.01592
T37YPL	0.218721	0.556439	0.178293	0.25475	0.514977	0.160846	0.286061	0.400669	0.340522	0.159441	0.0699963	0.225409
1M0B45	124.033	131.141	155.276	96.9147	99.5085	177.447	106.446	106.296	203.74	140.604	153.866	151.621
VBQQ6F	4.12556	5.66201	4.23316	10.8368	11.191	5.48968	10.0261	8.54582	3.68312	5.86761	4.88876	5.23288
14X4SK	91.8975	139.224	121.058	196.22	256.291	190.742	210.159	161.952	181.327	291.146	220.105	228.698
T7C0J5	0	0	0	0	0	0	0	0	0	0	0	0
74UU32	0.0404098	0.0881187	0.0988219	0	0.0475724	0.0445757	0.0906022	0.0444155	0.0419422	0	0	0
7A5VBZ	0.321741	0.491118	0.275385	0.18737	0.473462	0.567855	0.144274	0.848722	0.0667883	0.246267	0.386121	0.298422
99AA0S	6.79213	8.96036	8.08332	15.774	16.1861	7.55599	14.1289	13.744	8.35868	6.74189	6.63177	6.30324
QCA2Y7	0.163537	0	0	0	0	0	0	0	0	0	0	0
0KZ8F2	0	0	0	0.0361764	0	0	0.0696392	0.0682778	0.257902	0	0	0
9FHV3M	0.774521	1.28506	0.967631	1.9611	2.83452	2.11734	2.0008	2.20227	1.0136	1.27036	1.66502	1.54435
QU1D1P	143.531	424.845	215.028	9496.74	13385.3	408.026	7322.21	3319.67	3895.86	238.099	896.203	358.564
G24X58	0	0.0293528	0	0	0	0	0.0754504	0	0.0558847	0.0588749	0	0
U2SHLW	2.25851	2.83559	3.89133	1.17578	1.00713	8.7197	1.18922	2.53881	4.01348	13.9195	4.94449	16.2225
ZN78HF	0.666184	0.510407	0.418295	0.0838835	0.254356	0.675278	0.767005	0.474954	0.467193	1.10251	0.501299	0.983444
MX8U3M	1.29972	1.4171	1.41265	0.946135	1.31227	0.965761	1.52787	1.77577	1.22253	1.19912	0.784227	0.855768
JA47JZ	0	0	0	0	0	0	0	0	0	0	0	0
UQ0TL8	0	0	0	0	0	0	0	0	0	0	0	0
YZ6HK5	0.209004	0.0569699	0	0	0.123025	0.0288188	0	0	0.108465	0.228536	0.351155	0.161546
RI1AQ0	11.8603	10.0947	13.5932	1.84975	2.34699	6.67198	4.24258	3.26829	10.9423	15.2595	9.27818	13.8597
K1WGVP	3.79571	3.68641	4.60219	3.08353	3.07913	2.84999	4.79152	5.08349	5.2639	3.5924	3.88917	3.05711
IPPG7B	1.58908	1.81135	1.50144	1.64893	1.75169	2.26283	2.80169	2.50875	1.58936	1.20051	1.73368	1.68233
IK01U6	0	0	0	0	0	0	0	0	0.260914	0.618468	0	1.36011
6YLS1K	0.206994	0.44063	0.373626	1.33175	1.72899	0.685	2.37574	2.2968	1.35045	0.344898	0.492095	0.203166
VMTG6G	1.23812	1.44993	2.13068	0.827854	0.539842	1.74513	1.13095	0.756027	1.23747	1.60453	2.46543	1.98485
35XI12	24.4506	29.6338	26.6586	27.6837	30.4378	33.5517	43.8142	41.3699	26.5161	48.6448	56.2719	42.1809
PB1HA9	0	0	0	0	0	0	0	0	0	0.0265082	0	0.0249839
I7JS5F	3.91267	5.00795	4.50685	7.46322	6.74238	6.31766	8.13684	8.41406	3.94333	4.58835	2.93984	4.73358
WW5JWV	0	0	0	0	0	0	0.0663993	0	0.061476	0	0.0284327	0
NW6N51	24.721	28.6425	25.6442	18.6904	15.062	25.6634	20.3856	20.1914	14.9514	27.1838	18.7375	21.598
EJB7FV	0	0	0	0	0	0	0	0	0	0	0	0
ADC2ZV	0.121064	0	0.222046	0	0.142523	0.667724	0.135718	0	0	1.8533	0.116231	2.12102
5TUK4V	7.30656	7.87234	8.44164	6.16483	6.56975	8.18672	6.35283	7.20878	6.92677	6.9514	5.91016	6.4331
RHCF7T	0	0	0	0	0	0	0	0	0	0	0	0
83Q2IT	0	0	0	0	0	0	0	0	0	0	0	0
HAYR03	0	0	0	0	0.0719232	0	0	0.0335752	0	0	0	0
R5QLIS	2.01675	2.25083	2.17472	4.32801	4.48671	2.17211	3.18657	4.69514	2.47231	2.23995	2.30214	1.4729
Z3GTES	0.0295411	0	0	0	0	0	0	0	0	0	0	0
61ILA5	7.46181	8.17163	7.91544	2.03365	1.59011	4.25181	3.26845	2.84246	4.47931	4.61092	1.9768	4.04022
6QNX53	23.5366	25.9861	22.4999	8.12899	7.10921	6.82519	19.6435	22.5102	9.19624	5.14183	4.43148	3.77491
CT79FY	4.37275	4.76767	5.20967	5.48484	4.35585	6.06035	7.79299	6.40828	5.35318	6.74302	5.59758	5.66197
LKMW4K	0	0.11324	0.0507979	0.0967751	0.0978155	0.0229135	0.0698591	0.136987	0.0431195	0.27256	0.0398856	0.214072
7LN8RE	8.25037	10.5359	6.88892	11.7832	12.9572	9.98599	11.9475	13.0176	8.29167	5.98885	7.58608	5.89614
NAGQ02	0	0	0	0	0	0	0	0	0	0	0	0
SVL2MX	0	0	0	0	0	0	0	0	0	0	0	0
74R7MG	0	0	0	0	0	0	0	0	0	0	0	0
G95B1D	0	0.195597	0	0	0	0	0	0	0	0	0	0
NJP72Z	0	0	0	0	0	0	0	0	0	0	0	0
B1JCFK	0	0	0	0	0	0	0	0	0	0	0	0
PBJ0IL	0.321741	0.350798	0.43712	0.499654	0.673368	0.532364	0.8416	1.17878	0.296837	0.586349	0.583471	0.497369
27ABMV	0	0	0.0327247	0	0	0.0590446	0.0300028	0.0588325	0.0277781	0.0585289	0.0256948	0
354MLN	23.2817	34.1044	26.6231	0	0	0	33.215	31.8148	8.95092	0	0	0
LSU1R7	0.521261	0.487147	0.455264	0	0	0.205357	0.0417397	0	0	0	0	0
Q0RHW2	0.0375637	0	0	0	0	0	0	0	0	0	0	0
ENL36S	0	0	0	0	0	0	0	0	0	0	0	0
YD0IY6	0	0	0	0	0	0	0	0	0	0	0	0
JYPI24	0	0	0	0	0	0	0	0	0	0	0	0
EEK7ZA	0	0	0	0	0	0	0	0	0	0	0	0
2IL5PW	0	0	0	0	0	0	0	0	0	0	0	0
PG6Y74	0	0	0	0	0	0	0	0	0	0	0	0
XI3FDN	0	0	0	0	0	0	0	0	0	0	0	0
5QR9R2	0	0	0	0	0	0	0	0	0	0	0	0
88YUGY	0	0	0	0	0	0	0	0	0	0	0	0
8C67T4	0	0	0	0	0	0	0	0	0	0	0	0
7FKA4B	0	0	0	0	0.0256982	0	0	0	0	0	0	0
H5PSL8	0	0	0	3.4117	3.92026	2.82301	2.5233	3.18566	6.78458	1.3486	1.86496	3.59073
KF3T21	0	0	0	0	0	0	0.0866399	0	0.0534772	0	0	0
R5ISBX	0	0	0	0	0	0	0	0	0	0	0	0
9W352N	0	0	0	0	0	0	0	0	0	0	0	0
IWH7X5	0.270606	0.408525	0.30543	0.800079	0.416593	0.344427	0.420039	0.366069	0.367289	0.432463	0.359728	0.300334
K7JVVM	2.01819	2.55328	2.06166	4.29464	4.87213	3.13742	3.72307	4.47394	2.20962	2.4489	2.64073	2.29053
UJ6N0S	2.66807	3.13749	2.64747	4.11631	4.29212	2.95853	4.76057	4.62144	3.36369	2.55083	1.87758	1.8283
TE3LXI	2.39193	3.02709	2.27189	4.35305	4.47527	4.47606	5.05168	5.70407	3.92345	3.40946	3.56769	2.79522
WIJ2N1	4.36864	3.09026	4.58608	3.37563	3.71298	5.52422	4.37185	3.65397	4.1804	4.33417	4.13285	4.65596
N6YX8I	0.757591	1.02661	1.16454	1.29837	1.88568	1.13415	1.79565	1.14197	0.943583	0.627211	1.07024	0.669221
1Z77TZ	2.88891	2.03526	2.30965	1.34591	0.967966	2.72097	1.39508	1.34339	1.66068	1.96823	1.66415	2.29019
5D5CHZ	0	0	0.292473	0.139297	0.351988	0	0.469256	0.788712	0.83789	0	0	0
L9Z1TX	1.66829	1.741	1.03452	2.58155	4.57329	1.06473	2.89884	2.10871	1.26156	0.495139	0.766521	0.564913
2W8R22	0	0	0.0369322	0	0.0355579	0	0	0	0	0	0	0
D04R4W	8.21619	8.19378	7.23334	6.53286	5.31342	7.3714	6.70539	7.7543	7.34523	6.06123	6.2264	5.66753
HA8THR	2.86531	4.56799	2.98341	6.16981	6.19834	3.39974	6.19933	6.87209	3.2572	2.04485	2.33482	1.90245
JA6QTX	1.67017	2.4792	2.21442	0	0	0	1.21814	0.995272	0.417711	0	0	0
XP8I2L	0	0	0	0	0	0	0	0	0	0.088433	0	0
R7WY1F	0	0	0	0	0	0	0	0	0	0	0	0
E3QK4T	0	0	0	0	0	0	0	0	0	0	0	0
596HBI	11.9466	14.2251	13.7039	16.5974	15.7438	8.38098	15.7629	14.7179	10.0446	9.0972	6.78281	7.49347
NCBN9K	7.05586	8.05273	6.71614	8.06781	7.46234	5.34703	7.86169	8.3385	5.58187	5.14351	5.20455	4.47825
6413YV	0	0	0	0	0	0	0	0	1.64954	1.62919	0	0.921302
K2G0UT	0	0	0	0	0	0	0	0	0	0	0	0
4YG78R	0.375145	0.923607	0.739851	0.930263	0.655336	0.467215	0.908939	0.864568	0.552656	0.754247	0.487971	0.586161
QQ3HDC	0	0	0	0	0	0	0	0	0	0	0	0
KE4ULY	0	0	0	0	0	0	0	0	0	0	0	0
E6VW7Q	0	0	0	0	0	0	0.235341	0	0	0	0	0.108175
G35LTC	0	0	0	0	0	0	0	0	0	0	0	0
P6HQ7T	0	0	0	0	0	0	0	0	0	0	0	0
36LG4X	0	0	0	0	0	0	0	0	0	0	0	0
412CRS	0.677767	0.682134	0.573741	0.683146	0.61377	0.474463	0.569855	0.873886	0.635827	0.627092	0.475518	0.456707
B2L4SY	0.196353	0.535215	0.480179	0.40022	0.288945	0.108297	0.5503	0.269771	0.0509496	0.161027	0.0471285	0.202357
KC559T	0	0	0	0	0	0	0	0	0	0	0	0
BW1SL4	0	0	0	0	0	0	0	0	0	0	0	0
ME94TX	3.56207	4.76422	3.22549	11.3597	10.9325	5.8395	8.86156	9.63506	4.6191	6.30847	5.34946	5.12275
F8RHVN	0.0292781	0	0	0	0.0172338	0	0.032822	0	0	0.0480215	0	0
44STCA	0	0.057786	0	0	0	0.116926	0	0	0	0.347715	0.101767	0.10924
K1LFJJ	0	0	0	0.0279952	0	0.0265138	0.269452	0.0528369	0.174631	0.105129	0.0230763	0.483032
TKGQ4C	0	0	0	0	0	0	0	0	0	0	0	0
A42G8U	0	0	0	0	0	0	0	0	0	0	0	0
084XQ4	0	0	0	0	0	0	0	0	0	0	0	0
APP048	0	0	0	0	0	0	0	0	0	0	0	0
783CL0	0	0	0	0	0	0	0	0	0	0	0	0
5V1P5H	0	0	0	0	0	0	0	0	0	0	0	0
48J706	0	0	0	0	0	0	0	0	0	0	0	0
490G3U	0	0	0	0	0	0	0	0	0	0	0	0
97XRIQ	0	0	0	0.310596	0	0	0.149473	0	0.13839	0	0	0
VAHG0I	2.5207	2.32955	2.28961	5.76	5.398	3.98547	4.00996	4.644	2.19269	3.11065	2.3394	4.23067
E8Q4P5	0.481739	0.583607	1.24354	1.995	1.51234	1.00376	1.32012	1.58848	0.722232	1.40469	1.33613	0.882613
UHX5DQ	34.9915	37.6751	36.5244	30.5485	27.4461	30.4244	30.9895	35.4171	37.377	25.6292	21.6236	29.068
G0YQ1S	0.627566	2.05273	4.34834	4.5887	3.48878	1.92295	10.3966	6.01636	2.4607	1.82991	2.77825	1.9762
DNT33C	297.32	297.085	297.467	272.238	280.832	340.393	282.49	288.809	296.757	210.398	366.057	244.604
MPQ92C	424.572	401.313	386.157	299.41	332.753	429.566	298.648	303.654	356.833	279.627	390.978	295.431
Q24W9G	0	0	0	0	0	0	0	0	0	0	0	0
CU4VC6	0.0181041	0	0	0	0	0.0399409	0	0	0	0	0	0
TD0XCK	0.160754	0.303805	0.366915	0.524257	0.706524	0.449227	0.792934	0.48295	0.111233	0.164059	0.205782	0.375518
LVE7NM	0	0	0.0243645	0.0928337	0.011729	0	0.022338	0.0219013	0	0	0	0
WG5ADN	0.195935	0.244149	0.136902	0.228211	0.263616	0.231572	0.125515	0.430715	0.305047	0.260156	0.134366	0.418276
79GVE2	1.47913	1.68906	0.995268	1.16212	1.1334	0.878564	1.49137	2.60698	1.70782	0.679486	0.689035	0.577274
486F8V	32.6153	46.5092	32.7312	35.209	27.9021	28.2846	59.224	54.5505	57.826	24.3107	54.6722	30.2892
N1ZWYI	4.92826	6.77509	4.3043	2.90569	3.98197	5.97658	5.21595	5.51772	3.63779	8.4849	4.49641	7.66576
1VDT9U	53.1113	57.5427	57.6745	28.3512	23.6656	31.4144	26.1121	26.8184	52.555	29.3719	29.9429	30.0249
B61074	0	0	0	0.0779121	0	0	0	0	0	0	0	0
ZP4AVM	43.6823	32.5765	37.7795	0.215813	0.436266	2.14612	2.38877	1.62926	1.73085	24.87	2.49051	14.8469
R6K4GV	2.86279	1.53122	4.8214	0	0	0	0.242212	0	0	0.236252	0.311151	0.334
DL5YVU	16.4545	14.9667	11.2626	0.41663	0.36847	0.493228	2.20552	3.63677	8.81767	3.27576	1.71713	3.36388
N0AGGA	2568.5	1634.56	2193.41	222.501	120.548	177.252	256.82	404.356	1322.02	266.729	282.274	216.784
83JZLS	0	0	0	0	0	0.0725593	0	0	0	0.0719255	0	0
ZRY0WK	0.11996	0.0326985	0.0733405	0	0.0706115	0.0661635	0	0.131851	0.124509	0.0655856	0.115171	0.0309071
MV5JUR	5.552	6.10486	5.67327	8.93961	10.6281	7.26942	9.16854	8.28053	5.02793	4.1275	4.87735	4.84649
KDCW8S	2.29987	1.9813	1.40608	0.165353	0.200557	0.689052	0.397879	0.951844	0.117881	1.80072	0.981358	1.50698
6T6LBL	0.282444	0.184772	0.138143	0.131588	0.0665015	0.124625	0	0	0.234524	0.0617681	0.162701	0.0582163
W2TUZB	2.26279	2.90842	3.52038	3.52475	3.80088	2.58738	3.26881	3.66997	2.43452	1.54892	1.94284	1.32714
2PU3SS	0	0	0	0	0	0	0	0	0	0	0	0
R5IFJT	0	0.0238709	0.0267703	0	0.0257742	0.0241507	0	0	0	0.0478794	0.0420392	0.0676893
PAL2PA	0.491931	0.183894	0.0859295	0.294668	0.430207	0.558148	0.26786	0.0772421	0.39388	0.107581	0.121447	0.188304
IJ2DEQ	0.262142	0.595451	0.186978	0.152662	0.128586	0.361458	0.122447	0.0960424	0.272082	0.836035	0.125838	0.945552
URW4K1	9.12804	11.5632	11.9677	9.70985	8.78934	8.43938	10.1442	9.36595	8.87177	7.75988	9.70078	5.95425
1VUI6H	0.30555	0.208216	0.186805	0	0.134891	0	0.256901	0.167919	0.554989	1.92111	0.990063	0.708511
NZ11LQ	4.28069	4.30428	4.57508	4.80117	5.24475	5.89374	6.0963	5.75058	6.23668	5.63423	5.14486	5.17953
8ET3C3	1.8789	1.60961	1.76865	2.10157	1.66773	1.36528	1.75528	2.22905	1.60965	0.929415	1.05943	1.06039
6SXA9Y	11.9186	10.5124	11.3093	5.35889	4.91737	6.3398	8.37938	10.839	10.0073	6.52481	6.31689	6.39236
3I28FP	125.996	108.108	128.107	22.2081	23.3645	78.245	47.478	43.0789	84.6999	104.836	60.195	101.382
4M10X7	0	0.236436	0	0	0	0	0	0	0	0	0	0
7F1U45	0	0	0	0	0	0	0	0	0	0	0	0
N9LGBL	2.34126	2.15764	3.30581	4.41502	4.82342	3.93542	4.34317	4.2889	1.90932	1.5848	3.15761	1.89581
4PY88X	2.85303	2.24661	2.25301	3.69222	3.82521	3.32199	3.04289	3.48427	1.87132	3.22798	2.70109	2.98111
YY4I9I	0.90761	1.00277	0.961806	1.47996	1.45314	1.17471	1.05817	1.37001	0.942027	0.516064	0.569299	0.536275
JK36JM	4.85156	5.47496	5.65524	5.80465	6.04485	5.68489	4.84625	6.9924	4.01667	5.67652	6.14405	4.9221
70N71I	4.02077	5.52371	4.03143	10.9925	10.5255	5.82231	9.13784	9.04759	4.86372	3.98885	4.06379	3.67661
G1TJUN	0.458015	0.677125	0.569528	1.28393	1.05098	0.796383	1.3228	1.50172	0.531784	0.71303	0.521714	0.560024
B0P6V2	0.572038	0.868289	0.630884	0.979807	0.673431	0.507283	1.358	1.54104	0.9197	0.637763	0.893799	0.658887
1PEW3E	6.26827	8.1	10.6925	3.38001	3.05194	2.68896	18.9122	18.9252	16.9476	5.20402	7.54111	3.78824
615JIB	0	0.116301	0	0	0	0	0	0.0586205	0	0	0	0
1T55P5	0.822227	0.199219	0.67025	0.95767	0.376431	1.71321	0.921752	0.803317	1.42234	54.094	1.88579	33.1416
3HIG3T	1.49569	1.36774	0.914425	2.13544	2.1868	1.59666	1.73082	2.4129	1.2269	1.08152	1.4823	1.04419
LH74FI	0	0	0.355885	0.237299	0.0685286	0.224741	0.130514	0.0319905	0	0	0	0.119982
B192XI	0.0485249	0	0.118667	0.0989069	0.142815	0.0535274	0.149596	0.0266675	0.0755474	0	0	0.0250044
05WSPX	0	0	0	0	0	0	0	0	0	0	0	0
0W6IGB	0	0	0	0	0	0	0	0	0	0	0	0
CKCH2H	82.2227	58.9439	84.0745	26.3359	26.4981	38.6605	35.3722	33.3251	91.3145	57.2033	71.7369	71.9205
AS3ULH	0.582681	0.592951	0.712471	0	0.182923	0.55705	0.0870947	0	0	0.467233	0.0745892	0.400332
6F687N	23.962	27.6081	20.3742	35.4143	29.3353	30.4305	27.4268	32.2024	18.0783	28.5133	28.1768	26.8219
0X1LIN	1.47898	1.41098	0.90421	0.287102	0.193459	2.01666	0.598723	0.361242	1.30054	1.30275	0.532477	1.43953
78NDKC	0	0	0	0	0	0	0	0.0363309	0	0	0	0
AM81R8	0	0	0	0	0	0	0	0	0	0	0.0757826	0
N295LA	0	0	0	0	0	0	0	0	0	0	0	0
2B0YSC	57.5794	41.9939	52.0497	11.2047	10.6615	25.5772	14.4188	14.9503	46.5594	23.5042	37.0794	31.1953
UI2BTT	0	0	0	0	0	0.0278836	0	0	0.0524725	0	0	0.078152
NU9AD2	0	0.061124	0	0	0	0	0.0628467	0	0.0581868	0	0	0
K8DGE2	0.0348648	0	0	0	0	0	0	0	0	0	0	0
VL1F08	0.0423768	0.438937	0.25908	0.0987147	0.24944	0.140236	0.0475062	0.279465	0.0439837	0.0926742	0.142398	0.0436726
4LV4GA	0	0	0	2.02206	2.99757	3.38326	0.454118	1.46293	0.660702	9.68147	4.63919	6.5901
D7QXWT	0.30944	0.332567	0.21621	0.535471	0.567249	0.151165	0.411319	0.310962	0.146823	0.106341	0.106102	0.154896
Q0GQHR	15.5675	13.8315	16.8137	7.66136	7.6331	10.7457	8.04119	6.78229	13.8821	9.14481	6.13478	9.52283
87ERE4	6.00291	5.79208	5.71613	4.30642	4.49031	5.68416	4.76426	4.81125	4.27867	6.8195	4.29439	4.77398
GR8GZB	1.57404	1.82764	1.26227	2	2.35841	1.72504	2.41769	2.24685	1.20939	1.51997	1.40326	1.2535
GN3GFY	6.68178	7.60929	6.00309	10.4749	9.31753	5.56135	11.9331	10.8528	6.19251	4.80261	4.94602	3.77771
24SHUP	1.93726	1.97244	1.45436	2.19001	2.27225	1.79129	2.41927	2.54419	1.24192	1.83794	1.32656	1.65152
81TKEY	0	0	0	0	0	0	0	0	0	0	0	0
SHER6S	8.8669	9.89719	9.36206	9.92912	8.1464	6.99472	11.4445	10.0929	10.0224	6.21436	6.51731	4.41988
RRWV3G	0.910063	0.70635	0.92417	0.395245	0.290541	0.238209	0.536047	0.695106	0.640388	0.337327	0.266562	0.349722
47NBR1	0.411114	0.537891	0.569713	0.734214	0.9357	0.423263	0.399426	0.692861	0.284469	0.749224	0.473641	0.790879
1D3WUK	0	0	0	0	0.0671421	0	0	0	0	0	0	0
D706JB	0.234922	0.512277	0.359063	0.615645	0.553123	0.583066	0.724234	0.322761	0.731491	1.22016	0.507473	0.786844
ZGQ5BP	0.116079	0.253125	0.212903	0.540802	0.478289	0.192069	0	0.318964	0.481924	0.634637	0.334335	0.598144
C5G03I	6.37507	6.3464	5.8322	8.2323	10.0067	3.77093	9.21824	9.58386	8.19909	3.00555	3.84753	2.53517
1AIF95	0	0	0	0	0	0	0	0	0	0	0	0
8Y1D5N	0.319494	0.122946	0.20682	0.131338	0.154875	0.103656	0.168549	0.144597	0.234077	0.164401	0.126304	0.193685
U06LHF	17.3946	22.8189	15.3775	62.0851	85.6861	27.5552	65.6607	61.3359	26.5356	19.1711	22.1787	16.0522
LP1FMS	4.7012	5.40555	4.37011	9.24344	9.96855	6.08555	7.29411	6.98028	3.77612	7.39519	4.20558	5.79884
IX2Y2N	0.30426	0.37913	0.478328	0.70876	0.81872	0.191787	0.48727	0.573293	0.67671	0.760446	0.79288	0.716718
PU591Q	0	0	0.0511931	0	0.0492882	0	0.046935	0.0460175	0.0217275	0.02289	0.0200979	0.0215738
ZP8MLZ	0	0	0	0	0	0	0	0	0	0	0	0
PWM8U9	0	0	0	0	0	0	0	0	0	0	0	0
ENU8IF	0	0	0	0	0	0	0	0	0	0	0	0
UY8X5C	45.798	45.9999	41.4298	33.2523	38.3711	28.737	35.2501	29.854	29.1999	24.7139	24.7258	21.6377
ES1ZP9	159.735	169.072	160.158	193.692	192.866	192.314	173.515	146.018	141.524	182.578	195.537	179.213
9F1UYE	2.58157	3.15366	3.43756	2.7392	2.51406	1.69968	2.27281	2.61463	3.14241	0.75374	1.16788	0.724327
PH270E	0.042286	0	0.20682	0	0	0.186581	0.0948088	0.185911	0	0.184951	0	0.479369
0VWG63	0.0566917	0.123623	0.0866495	0.123807	0.10011	0.0703532	0.0158885	0.0389446	0.0441311	0.0387437	0.0272143	0.116851
I6EGUB	0.823824	1.21156	1.17131	1.13805	1.08262	1.60617	1.48196	1.26347	1.15334	1.13126	1.61866	1.93497
I1PD8T	14.4699	14.9911	13.1413	17.4409	17.4587	19.538	14.8886	17.9236	14.5699	13.2092	17.7774	13.7119
ZG7XLL	3.49485	4.52875	3.61799	5.91725	5.83628	5.02523	5.69532	6.14851	3.2913	3.44298	3.06589	3.39459
BZT8G9	1.40698	1.97235	1.55653	2.74685	3.12343	1.38943	2.37344	3.21072	2.43389	1.05495	1.04205	1.06334
7T7KVP	45.4941	39.8604	42.9133	28.4129	24.5293	42.6536	34.5571	35.5908	43.485	39.0098	35.5927	38.5867
7SJ9JV	0.672731	1.46698	0.568328	3.74679	4.59344	0.728591	2.00195	1.92248	1.59961	0.334364	0.704591	0.403376
DV6FW6	0	0	0	0	0	0	0	0	0	0	0	0
5LHA9P	11.9877	14.7569	19.2359	14.3719	13.8021	11.4785	15.6063	16.4217	15.8721	10.1866	9.53471	8.9306
Q4J45C	14.1506	9.61122	9.47385	8.05163	6.1173	13.2807	6.52739	8.51604	12.785	19.9627	15.501	20.823
EPMR0G	0.103497	0	0.101241	0	0.0243684	0.0456667	0.0464099	0.0227513	0.107422	0	0.0397461	0.0426648
PWRV1I	0	0	0	0.0185156	0.6363	0.0175358	0	0	0	0	0	0.114682
K2MMV8	0	0	0	0	0	0	0	0	0	0	0	0.0995821
IQTA4G	0.0476909	0.0173327	0.699767	1.14797	0.0748588	0.0701433	0.0712848	0.856167	0.115499	0	0.0305247	0.0491493
X0GQC6	7.4462	8.66888	8.56304	9.69059	8.92541	7.80654	10.086	11.0522	7.28145	5.8946	6.07364	5.08633
IFN97P	4.71519	6.0556	5.84318	6.85378	6.97235	4.52834	7.49433	9.97403	6.27908	5.15585	4.832	4.96416
EE2GV2	6.24495	6.90645	6.19627	6.90911	5.7727	6.85587	6.85048	8.32198	7.27071	7.10563	6.6968	7.84905
ICWX02	6.77684	8.41421	6.68019	6.60662	7.25755	4.85741	7.81467	7.72752	4.92677	3.96624	4.08435	3.23052
ZKLX85	18.0183	20.0504	20.9723	3.89247	3.01839	12.4053	4.95566	4.60612	8.27712	11.1369	10.6102	12.3552
I048YJ	14.526	10.9371	14.2763	3.44761	2.12953	10.642	2.76526	3.13294	7.50998	24.8742	15.6828	24.1218
D9F4A4	1.58121	0.965445	1.85608	0.95767	1.2658	1.81398	1.06356	0.0695178	1.90375	2.07477	1.88242	2.08583
ID4K19	0	0	0	0	0	0	0	0	0	0	0	0
0M423A	3.97178	2.73504	6.69682	0.292171	0.639842	2.21367	1.12485	1.14881	1.60556	5.25727	1.28445	3.79162
KG3JNQ	3.78433	4.52441	4.48983	6.1206	5.52476	3.45116	4.3264	5.18902	3.15004	1.56711	2.13139	1.30323
IS6ADN	0.0333899	0.100115	0.071448	0.0388902	0	0.0184161	0.0374315	0.0183499	0.0346561	0.0365104	0	0.00860274
83EP2I	0	0	0.0305087	0	0	0.0275232	0.0186474	0	0	0.0181885	0	0.0942845
FV4ICK	2.66069	3.61883	3.39444	4.28481	4.23499	3.60883	3.85779	4.9238	2.21209	1.89998	2.37201	1.81171
U88QXV	0	0	0	0	0	0	0	0	0.0351316	0	0.0162484	0
G3H6Y6	0.0403822	0	0.148132	0.376274	0.26147	0.42318	0.135811	0.266311	0.293395	0.242859	0.15508	0.353745
1X5QPG	0	0	0	0	0	0	0	0	0	0	0	0.191857
EJT0HD	0.225956	0.0821208	0.552573	0.175451	0.443343	0.290791	0.379959	0.0827846	0.0781746	0.32943	0.216935	0.349298
R6A6H4	0.441794	0.642258	0.900336	2.05828	1.38694	1.13712	0.66036	1.13304	0.152849	0.483082	0.565542	0.758839
M9BTKD	0	0	0	0	0	0	0	0	0	0	0	0
R5AFBV	0	0	0	0	0	0	0	0	0	0	0	0.00938048
5F4PU6	0	0	0	0	0	0	0	0	0	0	0	0
UR9BCX	0	0	0	0	0	0	0	0	0	0.349436	0.115055	0.37051
U2SLBT	11.2069	13.5208	12.2246	11.2498	9.67513	11.6656	11.9936	13.8925	12.2475	11.7321	11.1071	10.8908
96VLZ9	3.46995	5.26376	11.4557	5.64059	5.45258	4.19379	11.1287	20.2137	3.33533	9.70005	4.72193	7.35424
46AG3A	0.379489	0	0.23201	0	0	0	0	0	0.19694	0	0.18217	0
RMYT06	1.11116	0.975944	1.24545	1.83345	2.18019	2.79191	2.52593	2.59528	1.00914	1.26563	1.97062	1.62229
CMRI1Q	0	0	0	0	0	0	0	0	0	0	0	0
JS4AYC	16.2565	16.3408	26.3045	17.6835	16.9157	17.7708	20.9789	26.8645	16.0285	13.1672	16.0762	13.366
INWB9U	0	0	0	0	0	0	0	0	0	0	0	0
XRL6UG	0	0	0	0	0	0	0	0	0	0	0	0
PXW40T	0	0	0	0	0	0	0	0	0	0	0	0
Z32C6Q	0.0231071	0.176358	0.226033	0	0	0.586252	0.12952	0.0253976	0.0479666	2.32452	0.909569	1.97654
1KA2VU	3.41429	3.21788	4.13943	1.28064	0.40876	3.35135	1.39479	1.84457	3.42364	8.00461	3.55578	6.44101
F58IRU	2.48503	3.22392	2.78214	2.69898	2.06143	2.42892	2.73881	2.82356	2.28542	1.84591	2.29522	1.89105
L5CGP9	0.176192	0.0320173	0.107719	0.27362	0.449413	0.0647851	0.263358	0.225933	0	0.192658	0.0563859	0.242106
647TR8	0.14754	0.361945	0.135303	0.47257	0.47765	0.101719	0.227423	0.32433	0.0574255	0.0806641	0.123944	0
34XV9Z	21.9968	22.2924	26.3415	11.1249	11.0218	15.7104	11.471	12.0367	17.9624	21.9637	17.959	17.7574
Y4YZ09	0	0	0	0	0	0	0	0	0	0	0	0
LUP1LZ	19.639	22.3907	21.3005	17.5955	15.2837	14.4251	23.8685	17.5903	20.1878	13.6796	17.5406	12.9417
H64GKX	8.76216	8.99766	9.19448	5.80787	5.58899	4.72729	6.16155	5.86599	5.40705	3.03109	3.41083	3.43144
Z6M6LZ	40.757	41.4308	37.7478	26.7164	28.1126	42.3921	35.4733	42.14	33.0787	31.2744	33.3547	29.5111
W2YUTZ	2.05928	2.14547	2.54595	1.91879	1.8227	2.64175	2.41114	2.48136	3.25354	1.27598	1.96974	1.53273
3TBG7Q	0	0	0	0	0	0	0	0	0	0	0	0
UN4PJY	1.62896	2.46411	1.89312	3.44419	3.21344	1.81308	3.03534	2.87115	1.55365	1.04304	0.718564	0.741081
YT2ZVF	6.48357	9.38893	9.80864	3.86789	2.36938	13.8916	3.85175	7.07887	4.86429	18.8634	8.21224	18.8306
B51XMH	0.280544	0.089965	0.154702	0.140954	0.181325	0.218447	0.178835	0.308354	0.222669	0.0842094	0.221813	0.068029
P7Z3M8	6.05362	7.39793	5.60014	8.39676	8.59936	6.99345	9.0683	8.08698	4.61059	6.10929	5.91373	5.31002
3A7NAK	0.404098	0.330445	0.432346	0	0	0	0.226506	0.111039	0.314566	0.110466	0	0.104114
G5DDSF	0	0	0	0	0	0	0	0	0	0	0	0
R1MH1F	0	0	0	0	0	0	0	0	0	0	0	0
256FDB	0	0	0	0	0	0	0	0	0	0	0	0
0845WK	0	0	0	0	0	0	0	0	0	0	0	0
XU0GU1	0	0	0	0	0	0	0	0	0	0	0	0
2XHE7W	0.0745019	0.112473	0.0840895	0.220273	0.202401	0.120113	0.141341	0.277156	0.136809	0.131597	0.0825319	0.0472493
IGY6G6	6.64428	7.72025	6.79987	6.55253	5.93784	6.11662	5.76309	5.89918	5.26865	4.61368	5.32362	5.08144
CQK5BZ	0.153426	0.0955897	0	0.15317	0	0.048355	0.0491419	0	0	0	0.0526073	0.0112941
R5A4WZ	28.6992	27.9413	19.6319	32.1536	25.4395	36.3991	25.1688	19.6765	11.4213	34.2884	21.7677	29.5311
W9MXV1	0	0	0	0	0	0	0	0	0	0	0	0
JMNW81	4.75912	6.37983	4.35009	7.17874	8.96427	7.8488	7.83659	10.4103	6.54293	4.76028	6.21701	5.88558
REV2BJ	10.5154	10.628	10.5655	9.37801	7.272	5.1006	10.2071	10.3215	8.357	4.00189	3.63373	2.92542
1NS2SJ	0.0420159	0	0	0	0	0	0	0.0461808	0	0	0	0
24G1QJ	0.811819	0.953224	0.229073	0	0.294066	2.3421	0.420039	0.274551	0.907419	0.682837	1.67873	0.901001
US28JK	0.61667	0.877274	0.660675	1.3339	1.44503	0.790378	1.2312	0.858545	0.451086	0.385315	0.389063	0.453948
7EUZ15	2.52704	3.45724	2.67663	6.18658	5.81727	4.91817	6.06281	6.51041	2.37227	3.44961	2.92066	2.88631
CQ1FSZ	0.0775381	0.22192	0.0829583	0.0338665	0	0.22452	0.0869236	0.0213061	0.140837	0.487511	0.055832	0.339614
GG48NL	0.169856	0.172849	0.152306	0.448427	0.759857	0.374732	0.40622	0.311155	0.258568	0.284785	0.250048	0.17505
XC7PBP	1.18447	1.25383	1.33581	2.39752	2.62637	1.40806	2.47519	3.05879	1.26519	1.34546	0.817004	1.27994
WVXP15	3.34506	4.46056	4.0166	5.50777	5.0712	4.27392	5.3012	5.59432	4.19626	3.7103	3.75447	3.33574
7JI950	0.365088	1.16356	1.40791	0.196259	0.793475	2.23048	0.346313	0.524748	0.466378	12.9589	2.69625	16.9892
HDC0J8	4.64317	5.08058	5.29216	8.55626	10.0538	6.60351	8.92318	8.60292	4.75039	5.14962	6.25684	4.59716
G2C68E	4.36413	6.07713	4.36468	10.2075	9.1026	5.76899	8.86743	8.27697	3.66801	5.22584	5.27154	5.19422
F9ZXYL	0.112228	0.0917729	0.0686133	0.0326788	0	0.123798	0	0.246706	0.174726	0.36815	0.107748	0.11566
E7JC2E	22.6164	21.0954	20.3211	18.926	19.7102	20.6454	20.9295	22.2149	15.9054	19.8245	17.0659	15.3321
IS2QLD	558.38	383.313	468.524	297.231	164.874	321.233	175.258	197.101	509.26	757.103	301.567	790.67
G5LJZZ	0	0.160564	0.0720269	0	0.0346734	0.0649785	0	0.194235	0	0.128822	0.0565542	0.0910607
N8G6CJ	2.20703	2.17044	1.60507	2.20096	2.41142	2.05266	2.87845	3.47223	1.97631	1.9401	2.27126	2.20019
5H1KXB	15.6737	16.4449	21.27	12.3001	13.128	20.9458	15.3529	17.0297	18.5349	20.0886	19.2417	22.0846
ZP2KRU	1.38162	1.35424	1.09212	0.292584	0.640747	0.677357	0.610155	0.490853	0.651824	0.71722	0.509148	0.978011
VK0W6N	3.11464	3.48083	2.39386	3.32971	3.43099	2.72404	3.79093	4.25477	2.78247	2.29886	2.61651	2.24692
ZTL1PV	11.2892	9.00885	9.02987	12.8669	9.97658	10.6168	11.5021	11.2772	8.73302	8.17436	8.28146	7.3612
IV6A0X	0	0.150723	0.16903	0.0603785	0.0406851	0.0571833	1.12354	0.0379852	0.0896749	0.0377892	0	0.427395
S5Z5QJ	0.114066	0.414559	0.418422	0.177141	0.179046	0.314563	0.277058	0.125373	0.374907	0.249453	0.0912604	0.0391847
IX1GIK	66.6601	42.834	44.0403	10.8386	20.0311	41.0242	29.6651	65.1522	54.2999	21.5856	31.2645	19.8743
STDR6Y	0.26828	0.292509	0.35786	0.445036	0.373256	0.260066	0.364549	0.348487	0.135007	0.622261	0.249764	0.385401
946FET	9.28822	10.8629	10.3747	16.7889	20.5448	14.9432	18.6272	20.0823	13.143	10.8767	15.0732	11.8577
B0P3FA	3.67581	5.20114	4.13336	9.60052	8.93975	4.51952	8.79525	8.65524	3.48847	3.25677	3.51976	2.45061
11ZMB3	0.631012	0.906909	0.876781	0.567921	0.54026	0.442949	0.643083	0.725087	0.80379	0.188177	0.234067	0.280815
Z602RZ	2.18792	1.49834	1.90143	1.55848	0.979201	1.13692	0.93245	0.596231	1.40757	1.20608	0.937445	0.931745
1DC7N4	0.479355	0.819606	0.692699	0.634452	0.538669	0.925351	0.451886	0.514898	0.678453	2.3706	1.42249	2.5262
E8CH2M	0	0	0	0	0	0	0.0560288	0.0274667	0	0	0.023992	0.0257538
LG5WAH	2.48292	4.1237	2.76239	5.22901	4.57996	3.33603	4.98434	5.85476	2.92917	2.65972	2.62634	2.22411
S3VH2F	139.265	125.101	123.042	59.2081	49.3234	82.3519	69.6807	62.1513	98.2008	74.9462	82.9975	83.4135
IM29MK	2.67587	2.95555	2.45127	4.94401	5.66414	3.64399	4.70973	5.05834	2.82257	2.87829	2.59415	2.73075
12F6XV	2.50589	2.77993	2.24788	4.39714	4.85665	4.12824	5.47122	5.44845	2.65771	2.70419	2.38484	2.12015
P2RW1V	1.43119	1.59674	1.26162	3.15299	1.31916	2.5578	2.68649	2.134	2.01516	2.42627	2.19423	2.38966
79B99S	2.53775	1.79171	2.39086	16.5233	17.1418	39.1224	1.65566	2.46923	3.43282	84.6805	49.7673	74.8806
FPLS2A	0	0	0	0	0.07054	0	0.268689	0	0.124383	0	0.115055	0.247007
IFP09X	0.223427	0.579612	0.263774	0.197417	0.208609	0.654393	0.120917	0.338723	0.111951	1.58378	0.451204	1.08777
R5L11J	12.6019	13.74	10.3047	26.1198	23.7032	13.4588	22.8364	23.2321	11.4968	11.6814	12.3944	10.1463
M1LPM6	0.117228	0	0.358352	0.136539	0.276014	0.0969852	0.131418	0.0644245	0.0608369	0	0.0562742	0.0604066
9SE8JW	1.10311	1.26956	1.51743	2.73025	2.47102	1.19993	1.90648	2.69436	2.03545	1.50776	1.17675	1.23158
IK6XD2	0.164838	0.121956	0.287936	0.0891387	0.145541	0.0974096	0.0593969	0.0129413	0.146647	0.128745	0.0847807	0.224482
R6E3N5	8.64279	9.5128	8.01792	15.2988	17.2584	8.86249	17.5152	16.1206	8.58019	6.4075	6.05263	5.729
AK0AS1	0.887072	0.954459	1.14175	0.367057	0.673301	0.592262	0.497223	0.577305	0.654188	0.587089	0.381005	0.601446
ZQ3F6U	0.256755	0.319935	0.470919	0.128164	0.172723	0.525988	0.328952	0.322521	0.323596	0.84225	0.387365	0.245706
2D2JRR	8.34012	1.9273	5.0891	5.97062	1.36209	2.21578	1.15294	2.61405	3.46922	0.948854	1.88222	1.10959
J1J05D	0	0	0	0	0	0	0	0	0	0	0	0
VNN4XC	105.216	50.3716	52.1407	36.4761	17.4956	28.1192	30.5935	25.6815	37.5758	9.83512	17.8597	13.9676
DLPQ3A	4.96082	3.89198	4.23041	5.75668	4.073	3.57412	6.44371	6.1769	5.60493	2.48203	3.97191	2.41477
XJAC58	0.0385294	0.0840181	0.0235558	0.0224381	0.0453586	0.0425014	0.0863861	0.063523	0.099976	0.12639	0.0554868	0.0397075
6K1PAL	1.84171	2.78036	2.41434	3.30014	2.98121	1.8753	3.86127	3.76632	3.34521	1.5491	1.38565	1.47827
DX3GFU	0.253603	0.198739	0.184117	0.129228	0.0559788	0.201068	0.14215	0.121949	0.0658048	0.0519943	0.0456522	0.0816742
43UGZW	0.696778	1.07625	0.930871	0.631211	0.622806	0.604924	0.679862	1.00695	0.857126	0.479712	0.470751	0.418883
04BQTE	1.27542	1.24592	1.13584	2.49018	2.29997	1.56956	2.42158	2.16355	1.62222	2.45066	1.80491	1.73231
89Z5DT	7.84464	7.94987	9.13294	6.0759	6.3971	5.34023	5.71511	6.2115	7.52684	4.21326	2.88358	4.19499
U36RLJ	389.795	540.217	633.926	505.096	466.686	324.488	508.435	458.864	1871	313.464	476.735	406.725
H9LPGA	86.2159	79.5765	89.5181	72.7033	70.0316	87.2296	74.4147	80.7835	80.0747	84.6508	88.4853	81.876
DI7JZY	0.268199	0.214442	0.524702	0.249902	0.210491	0.266263	0.400883	0.343915	0.296927	0.303039	0.351905	0.405386
KXY93B	0	0	0	0	0	0	0	0	0	0	0	0
15FVU2	0	0	0	0	0	0	0	0	0	0	0	0
QX3B7H	122.636	108.066	107.356	60.9697	62.617	95.1671	61.5674	68.0218	101.408	105.813	112.144	104.774
786IJB	37.0002	38.8714	39.5338	21.024	19.1332	21.3991	24.5772	21.3982	40.0902	21.7037	26.3269	20.9902
LNY1ZH	0	0	0	0	0	0	0	0	0	0	0	0
6MN492	0.509193	0.701279	0.663575	0.593071	0.567897	0.347358	0.660957	0.898414	0.611949	0.31502	0.424541	0.331429
LGX81N	19.4267	15.3512	18.3621	13.6691	13.7343	18.2505	14.402	15.8951	17.911	19.7996	19.5179	17.176
I0681A	0	0.0153027	0	0	0	0.0309641	0	0	0	0	0	0
ILQ5AU	0	0	0	0.251192	0	0	0.362656	0	0.111922	0.117911	0.465877	0.0555653
KC14LW	0	0	0	0	0	0	0	0	0	0	0	0
C52HL3	0.0623599	0.0226639	0.0254168	0	0	0.0229296	0.0349541	0.0228472	0.0431498	0	0	0
L9RW0U	0	0	0	0	0	0	0	0	0	0	0	0
F67ZD9	0	0	0	0	0	0	0	0	0	0	0	0
K0K9CW	2.60552	2.59927	2.09142	2.44636	2.59786	2.45376	3.06	2.94173	3.01707	2.19007	1.54004	1.92713
80NXVT	0	0	0	0	0	0	0	0	0	0	0	0
118EZC	0	0	0	0	0	0	0	0	0	0	0	0
Q75RKD	0.316096	0.541584	0.331291	0.315571	0.132901	0.199248	0.20249	0.148899	0.609297	0.395014	0.238446	0.395569
67ZU0R	1.12428	1.1109	1.35323	1.82099	1.489	1.53085	1.47699	2.1239	1.45864	1.03726	1.19746	1.19487
XC1VLW	26.8644	29.3675	28.572	39.5515	41.2218	36.5095	36.9298	38.6723	30.1079	37.2546	37.5438	34.6037
D5QY89	19.5727	23.5131	23.5444	15.597	14.8831	31.8956	23.009	25.5866	21.606	24.8023	18.1211	21.2177
WEA5TY	146.26	143.705	145.3	95.9544	84.4568	141.872	105.515	117.472	141.897	167.544	168.633	172.326
VVJ0Z9	0.150637	0	0	0	0	0.0830832	0	0	0	0	0	0
G00RBV	11.1994	12.4763	10.7954	11.1935	10.982	11.7744	12.1528	12.8729	9.20349	10.8028	10.211	9.87791
M7YZEH	3.20841	4.0906	3.8598	6.96153	4.53861	4.08146	4.29291	4.86309	4.05517	3.53655	3.80072	2.85321
7VD04T	2.62034	3.20089	2.78868	3.03786	3.17049	2.82357	2.78792	3.50678	2.0146	1.67138	1.47916	1.32523
D9U3VU	3.22704	3.94622	2.59962	9.09439	8.13439	6.29581	9.81731	8.55435	5.24084	5.03694	6.20857	5.34723
STS3CH	2.19839	3.2483	2.45305	3.13419	3.21032	1.59018	3.52839	4.23844	2.24435	1.19535	1.39555	1.06472
F8FFU1	0	0	0	0	0.27224	0	0	0	0.240021	0	0	0
66U8DG	2.05809	2.17796	1.83558	2.63682	2.89321	2.41716	2.91794	3.6992	1.73404	2.71375	2.55708	2.57018
35ZHSZ	22.8611	19.7027	21.0534	20.4327	20.4791	27.6921	21.7143	22.9966	17.9817	28.3769	26.6012	26.0862
87MXGZ	0	0	0	0	0	0.0936249	0	0	0	0	0.12223	0.131206
G2STFU	0.0838004	0.162433	0.113852	0.0867597	0.186346	0.0718974	0.167011	0.143278	0.125635	0.0101813	0	0.0191918
6C8X0F	0	0	0	0	0	0	0	0	0	0	0	0
Q8A75M	0.213499	0.332545	0.298349	0.284193	0.251342	0.370086	0.427397	0.452564	0.427363	0.383529	0.204976	0.29861
N7WCQ3	0.888868	0.959735	1.39287	1.20616	0.873709	1.25657	1.26734	1.23308	1.38834	0.953065	1.42507	1.59197
BF1ET6	0.408278	0.17806	0.0998442	0	0.192258	0.315258	0	0	0	0.937512	0.783958	0.504916
I6X9WR	4.41406	5.07559	3.91189	6.7613	6.61565	5.0737	7.16264	7.308	4.95681	4.02553	4.22894	3.99474
JN68AD	3.72101	3.70626	4.31038	2.13439	2.15734	2.85471	2.55616	2.64457	4.28316	2.55444	3.38443	2.95538
1NU69P	3.57377	2.98593	3.49111	4.72803	4.11576	5.80617	5.72647	5.16622	4.79789	6.41383	5.14665	6.32525
AHQR9N	0	0	0	0	0	0	0	0	0	0	0	0
A185AC	0	0	0	0	0	0	0	0	0	0	0	0
JW9I8M	0	0	0	0	0	0	0	0	0	0	0	0
SX4G7P	0	0	0	0	0	0	0	0	0	0	0	0
4BAF6Y	0.083996	0.219797	0.369741	0.0782659	0.0593305	0.407683	0.0376652	0.0184644	0.0697449	0.698028	0.0967712	0.41551
2Q5L9E	0.253806	0.276728	0.465511	0	0.224095	0.279972	0.142264	0.139483	0.263431	0.45098	0.243674	0.752007
03D2PE	0	0	0	0	0	0	0	0	0	0	0	0
SAZ1H4	0.586266	0.584812	0.457567	0.159813	0.0881081	0.082558	0.167803	0.137102	0.103574	0.0954763	0.119758	0.077131
BYM6W0	0	0.13254	0	0	0	0.134093	0.0681377	0	0.126171	0.132922	0	0.125279
U1014S	0	0	0	0	0	0	0	0	0	0	0	0
ENCW2M	7.17665	8.78386	7.80209	6.53745	6.68992	6.51494	6.574	7.19746	6.85462	4.82444	5.71051	3.78439
A4EZ90	0	0	0	0	0	0	0	0	0	0	0	0
2J0KXT	87.4835	106.095	80.0164	217.871	216.07	92.8346	254.307	270.906	225.591	27.5032	36.005	20.4704
5K396S	0	0	0	0	0	0	0	0	0	0	0	0
AK92GL	0	0	0	0	0	0	0	0	0	0	0	0
NZ5FDW	1.53402	1.95525	1.58512	1.96287	2.87422	2.04967	2.0588	2.23228	2.0407	1.58289	1.99137	1.69227
QTC26F	0.207721	0.339721	0.126995	0.362907	0.183404	0.458269	0.29108	0.399545	0.215597	0.17035	0.249285	0.267591
5EA2H9	0.615684	1.60076	0.810735	1.1584	1.00359	0.888126	1.80516	2.6548	1.22891	0.466077	0.136409	0.195234
NJDY38	5.16997	4.32007	5.41478	0.592288	0.424048	3.8565	1.5677	1.18773	2.46309	7.83097	3.35651	7.16231
2ZUA6V	0.344188	0.0625455	0.140285	0.267257	0.27013	0.189835	0.257233	0.0630511	0.41678	1.00361	0.110149	0.177357
H7SS2X	1.91405	1.25777	1.14262	1.09591	0.682824	2.71564	0.679122	1.39544	0.67559	3.12178	1.3179	2.57698
U2VVDT	0	0.0211768	0	0.0113111	0	0.04285	0	0.010674	0	0.0106189	0	0
VBRE55	0	0	0	0.0552502	0	0	0	0	0	0	0	0.0733301
NTH9NT	0	0	0	0	0.0325671	0	0	0	0	0	0	0.0285096
E9W950	0.164778	0.261324	0.0732662	0.314054	0.31743	0.4792	0.369447	0.164648	0.124383	0.999168	0.244491	0.648392
1PK53M	1.38198	1.80465	1.36561	2.50804	2.20394	2.39304	3.19761	3.59432	1.65122	2.02949	2.04422	1.73062
A382A4	0	0	0	0	0	0	0	0	0	0	0	0
JPCM7H	15.4929	20.9947	16.2418	38.4135	33.8624	24.1132	29.5809	32.9151	17.593	19.6968	18.9227	19.2289
ACA8SV	0.0870593	0.189844	0.106452	0	0	0	0	0	0	0	0	0
Z935MC	0.0329991	0.233866	0.161398	3.36306	2.99131	0.182005	1.53523	0.979295	1.37002	0.036083	0	0
6Q99UE	0.0455037	0	0	0	0.0803538	0	0.102023	0.0250072	0	0	0	0
CZ3U7F	2.15528	2.80639	2.93871	1.51702	1.15	2.0867	1.82516	1.09073	1.19092	7.73133	2.45629	6.43984
JXS3UT	4.87839	5.03504	4.47908	4.125	4.00585	5.78347	4.86555	4.61778	3.72996	4.11937	3.6669	3.20261
QKM9PS	14.4538	13.4166	13.7218	11.3335	9.19771	12.0852	13.4165	12.237	12.219	11.106	10.5866	9.47916
F6SVX3	9.29204	9.39885	10.8142	6.65008	4.61285	6.27347	7.5553	7.25993	8.71481	6.21867	5.11619	6.36874
JM0DSQ	134.117	196.253	189.413	140.778	118.894	161.47	201.153	154.461	188.871	144.416	99.397	137.637
60DR5P	5.76661	6.09994	6.03225	5.94628	6.66417	4.02675	8.16974	7.61752	6.05392	3.254	2.84439	2.43988
QEV1Q9	7.52714	7.85827	5.82505	21.8794	17.7516	19.9076	13.8523	20.8815	11.8295	11.8438	12.8867	10.7318
3933SP	2.3749	4.36567	2.14636	11.5054	16.4914	2.63238	9.41473	7.5283	8.46658	0.815435	2.56648	0.957725
V82W90	0	0	0	0.0975004	0	0	0	0	0	0	0	0
Y8Q9LT	0	0	0	0	0	0	0	0	0	0	0	0
5N45JG	0.0733196	0.319765	0.140881	0.158595	0.382254	0.11554	0.152647	0.218738	0.2283	0.206156	0.271514	0.0431781
VKPB3K	0	0	0	0	0	0	0	0	0	0	0	0
VZ8YXD	0	0	0	0	0	0	0	0	0	0	0	0
NV2IFB	0	0	0	0	0	0	0.0100707	0.157982	0	0	0	0
0Y2WZB	1.02675	1.0311	0.842478	1.44765	1.09741	0.774937	1.48423	1.574	0.869376	0.856803	0.752292	0.59869
C3RBDN	0	0	0	0	0	0	0	0	0	0	0	0
RI1BYW	2.67567	3.72034	4.27482	7.06896	5.72914	3.56855	6.37533	9.13011	3.59963	2.37524	2.32718	3.06494
QAQH8E	4.51744	5.28292	3.56367	7.5211	8.47045	5.68642	7.13691	7.94839	4.21609	3.78439	3.31403	3.7545
DGN8CB	5.74777	6.89914	5.88105	12.823	12.4689	7.74196	11.9692	11.3791	6.83315	5.16595	5.3955	3.92852
8WM705	0	0	0	0	0	0	0	0	0.0412939	0	0	0.0410018
FX71XI	0.490804	1.63087	0.971638	4.15129	4.66366	2.07537	5.16152	6.08815	3.00798	2.35114	2.14289	2.09551
0GE1ZU	2.12378	2.2191	2.48864	10.3583	7.60483	8.63879	7.19214	14.5894	5.1434	2.51578	5.4798	4.78783
H550X0	6.33428	6.10609	7.42557	4.20412	4.68727	9.2942	5.59063	5.26031	6.48055	11.7636	8.25333	10.9939
Y6RTQD	4.93478	6.48058	4.95574	10.8337	10.7305	6.04211	10.1137	10.7081	5.86995	4.3761	4.99013	4.77984
H1PTY0	3.57201	3.87675	3.16555	6.17383	5.99908	3.80469	4.97792	6.1863	2.94216	2.71438	2.57206	2.08547
SL0VYD	0	0	0	0	0	0	0	0	0	0.0229549	0	0
U5RWXF	1.57664	1.77449	1.27486	3.13958	3.50264	1.54282	2.28062	3.91307	1.39888	1.14006	1.22073	0.733805
L0MYGA	1.72516	2.30996	2.27597	3.34891	3.04642	1.91971	3.01973	2.7611	1.69634	2.20079	1.9614	1.73113
4LH58N	22.1536	24.1318	23.5346	23.5382	27.0665	29.5029	30.4468	27.2825	22.4784	25.6263	25.4297	25.2719
2S25M9	2.91444	3.62192	3.06539	7.28777	6.86203	4.03766	5.94601	6.50535	3.18982	3.36805	2.6058	3.05338
KW6T12	3.3141	4.49616	3.82791	6.0855	5.73154	3.79865	5.92987	6.35974	4.24649	2.44342	3.27507	2.18054
FHBJ1H	2.05612	2.61003	2.16189	2.61463	2.74798	3.48431	3.98642	2.74031	2.53616	11.6432	4.84449	8.58858
ZP4PDK	2.62509	2.51674	2.13988	0.931312	0.941325	1.6642	1.91116	1.92354	2.22355	2.9859	1.85401	2.47214
Q538IK	3.36558	3.20892	2.75498	6.85586	5.5536	4.13195	6.34614	6.73285	3.75629	2.49447	4.50207	2.17688
WW3FN5	0	0	0	0.112888	0.296665	0.342126	0	0	0	0.296746	0	0.119864
6P23NP	9.31385	9.98808	12.4493	7.51936	3.22933	6.96663	6.07879	11.5273	8.5679	10.9655	6.63915	10.2298
SKCH66	0.0281906	0.0614732	0	0.0656688	0.0663748	0	0	0.0309851	0.0292596	0.0308252	0	0
GZJ4T4	0	0	0	0	0	0	0	0	0	0	0	0
30AXHP	0	0	0	0	0	0	0	0	0	0	0	0
XRYJ40	0	0	0	0	0	0	0.13013	0	0.240962	0	0	0
Q8CNLJ	3.6746	6.20765	6.49991	3.654	3.83007	5.19095	4.3799	4.85301	5.11039	12.1493	4.97812	10.4029
MXA56B	5.94259	5.2744	5.12914	4.41294	4.63296	5.63475	5.1576	5.63929	5.39548	5.27728	4.65522	4.9622
HV5BK9	5.28395	3.75298	3.75349	1.48877	1.7062	4.30767	3.43001	3.00896	3.55175	2.13502	2.75392	1.86704
SMPN38	1.25713	1.94282	1.32561	2.78066	2.76303	2.35998	2.27556	2.82687	2.16668	1.45659	1.2457	1.42037
G5UQVY	0.00649269	0.00707906	0.00793891	0	0	0	0	0	0	0.0141989	0.024934	0.0267649
2U1KM1	0	0	0	0	0	0	0	0	0	0	0	0
TB2NW7	0.785289	1.05029	0.87059	1.79677	1.62709	0.893196	1.86241	1.64954	0.822313	0.778536	0.787448	0.571907
UPRR15	2.6239	2.97909	2.09472	3.46024	3.7272	2.82264	2.52823	3.83739	2.63337	2.2289	2.22768	1.45263
189BXD	138.188	209.395	160.794	190.027	144.719	202.988	243.584	205.873	234.029	276.383	286.462	279.882
2M3042	4.98128	6.73996	5.78323	5.94416	5.25494	5.74854	8.28368	6.71544	6.05798	4.73157	6.04531	5.27435
7482I3	0.30914	0.477501	0.70875	0.765136	0.864346	0.610976	1.0108	0.920249	0.454556	0.338031	0.457565	0.358418
LXP1WJ	1.19307	3.96832	3.87788	5.48804	2.3646	3.14856	2.79347	3.33643	2.0534	0.577973	1.52242	0.747069
I4PABW	6.60123	6.16373	5.66731	6.56396	5.58044	4.88032	7.4593	7.96957	6.19555	4.1082	3.70822	3.16633
93DHY7	0.475505	0.129612	0.581422	0	0.419841	0.131131	1.06612	0.91462	0	0.389958	0.798913	0
UI3LS8	0.289567	0.456038	0.314726	0	0	0.0709819	0.180343	0.212181	0	0.105543	0.0617793	0.132632
Z1RXDB	3.69248	3.44455	4.63799	0.0468744	0.343493	1.29852	0.721861	0.663515	1.57686	0.781108	0.46366	1.22353
D5KL38	1.47806	1.54087	1.68047	2.11417	1.87742	1.68765	2.96511	2.56513	1.17077	2.38176	1.80494	1.75041
JWD65V	0.595033	0.566201	0.846632	0.113408	0.191046	0.560902	0.582159	0.642125	0.213352	0.425875	0.508957	0.27874
Q3REMF	2.89775	1.72334	1.84481	10.6552	2.59377	1.32086	1.53029	6.34367	4.32503	0.130932	1.03465	0.789782
RR76TU	23.6872	17.1919	24.6197	6.50208	8.76727	28.4986	9.42039	9.85889	15.3491	32.7536	44.5654	32.3785
4ZN4QC	53.3026	52.7985	42.5668	85.1785	71.7389	112.303	93.1699	114.562	84.541	126.573	94.1008	100.699
IY41ZL	0	0	0	0	0	0	0	0	0	0	0	0
35U8WI	5.91075	4.1782	4.41592	7.8447	8.09309	4.58584	7.4203	8.01552	6.67726	3.50457	3.66798	2.95599
CK8A38	0	0	0	0	0	0	0	0.0497467	0	0	0	0
0IYI31	22.4744	26.6989	24.1208	30.4787	27.1452	29.9983	28.433	30.5763	20.3076	22.6929	23.5001	21.056
X5DM3W	1.97741	3.18077	2.22385	3.99497	3.63556	2.92182	3.80408	4.02487	1.92571	3.21663	2.76568	2.91845
1Z2C89	0.555582	0.605758	0.704497	0.814868	0.641946	0.408572	0.899645	0.814207	0.544614	0.495003	0.355601	0.392317
FI6I6T	13.9979	22.605	17.5623	34.9237	36.204	31.6979	30.5121	40.7498	25.4975	19.5607	22.0356	20.5547
GT28YG	8.88982	8.14825	8.30181	6.65628	6.67034	7.48941	7.93984	8.32149	7.30043	8.22514	7.7846	5.8393
E0JCGG	9.39312	9.40233	9.60335	8.68798	10.2682	9.92611	10.8398	11.669	7.59873	5.97701	6.38469	5.36894
U999Z0	0	0	0	0	0	0	0.0250817	0	0	0	0	0
19GUIE	11.249	8.81049	11.6163	4.7454	5.95988	7.90374	7.1254	7.16714	9.32741	8.56043	8.28834	8.99183
U8I7FL	0	0	0	0	0	0	0	0	0	0	0	0
01HD59	3.31869	3.29832	3.35559	2.70576	2.58458	2.36545	2.66151	2.49725	2.41118	1.22822	1.49506	1.31545
LB5LIC	3.33287	4.41621	2.8617	5.20969	5.32096	3.43235	6.30734	5.1595	1.67742	2.82308	2.11175	2.87499
CI81A0	0	0	0	0	0	0	0	0	0	0	0	0
PMQ83Q	3.08119	3.94831	2.59916	7.74201	6.98566	3.47521	7.60688	7.28313	2.92494	1.64293	2.44632	1.94806
F9PCC2	1.5046	2.79282	1.42692	8.18092	8.89098	1.80544	3.41457	3.08161	2.2244	0.617957	1.75458	1.03626
TE848V	0	0	0	0	0	0	0	0	0	0	0	0
7X6P0W	14.7306	16.2991	14.3949	17.319	20.0994	15.1542	20.8757	20.5985	16.7316	14.9133	13.2658	12.9919
ZYH4BX	19.5893	23.3443	20.9727	31.378	30.3116	25.7282	32.4045	34.277	21.8146	21.2338	19.9017	19.8913
GAUK41	9.58916	10.6254	8.67053	16.0939	13.2494	6.41552	13.9588	13.929	8.04865	5.32091	5.54629	5.45744
HC95SM	4.83411	6.31465	5.22557	10.1456	9.77359	5.3067	8.75719	9.31753	4.2539	4.80071	4.37207	4.01924
0AQ0IW	10.0143	11.9819	8.69146	26.2867	27.4001	11.0891	25.0347	29.7421	11.9788	10.5644	9.61449	8.5883
5026CX	6.51232	6.35063	5.49167	7.84663	9.07107	6.905	8.92119	8.99361	5.68128	5.29466	4.32543	4.13681
ZS1M1K	0.918254	0.471145	0.792559	0	0.127178	0.417084	0.121106	0	0.336379	0.118126	0.103717	0.0556666
D0UAXJ	0.412154	0.725131	0.366517	0.981915	1.03658	0.557972	1.0396	0.803063	0.49584	0.471158	0.665496	0.453718
U4YTZL	3.02932	2.48257	2.00941	1.56814	1.02559	1.11387	2.53035	3.6778	2.50713	0.238148	0.114054	0.530527
A6B611	0	0	0	0	0	0	0	0	0	0	0	0
438RTV	3.40395	3.71137	3.26036	3.36997	3.65666	2.39373	4.62687	6.37592	3.59191	1.9851	3.71742	1.41783
WNB9PN	3.0823	4.40744	3.80594	5.20261	5.52028	4.1581	5.24539	5.44276	3.39847	2.44213	2.84282	2.19755
TW50GZ	0	0	0	0	0	0	0	0	0	0.034728	0	0
X7EZLC	3.99641	5.08703	3.92798	6.19145	8.41905	8.41604	8.74592	8.53291	7.66081	9.36704	5.43403	7.64604
CS824N	1.80231	2.10671	1.01254	3.49867	3.07753	2.36425	5.1695	3.90841	3.99411	5.07779	2.94629	4.2336
IC24VR	2.79387	4.72698	2.60959	11.188	10.7601	4.46718	8.06343	8.82472	2.88883	2.62295	2.83474	2.89748
R7X80S	0.0502123	0.0273736	0.061397	0.233935	0.118225	0.110778	0.140725	0.248354	0.260582	0.054905	0	0.0776217
H1IQ00	3.92976	3.58594	4.05107	4.01376	5.05335	3.85471	6.49293	4.8642	4.90709	4.13836	4.65515	3.76332
K5T5F3	0	0	0	0	0	0	0	0	0	0	0	0
XLF91B	0.126949	0.230689	0.310452	0.246434	0.249083	0.140036	0.569259	0.906962	0.768615	0.0462709	0.162507	0
WU27AT	0	0	0	0	0	0	0	0	0	0	0	0
60VMKJ	0.343114	1.46763	0.274316	0.0614822	0.108751	0.887986	0.443822	1.23291	0.123274	1.64502	0.405435	0.870415
BFGJ0Y	0	0	0	0	0.0381673	0	0	0	0	0.0354507	0	0.0334122
E8ECL6	0.181782	0	0	0	0	0	0	0	0	0	0	0
L3CQ76	1.80663	2.19237	2.09673	5.11198	4.65024	2.73599	4.2337	3.82559	1.84336	1.86386	2.21468	1.90395
4EL0B9	0.0191092	0.20835	0.0934629	0.356112	0.17997	0.379426	0.257067	0.168028	0.317342	0.292531	0.0733854	0.0787742
P5FIKQ	0.0369771	0.0403166	0	0	0	0	0	0	0	0	0	0
556YNA	4.42349	4.40444	4.06563	5.3654	5.10326	5.12707	6.17714	5.77725	3.92921	3.70678	3.71391	3.66405
J5JSS9	0.668809	2.14059	0.844164	52.3173	89.1742	2.14187	10.3758	8.10987	3.6276	2.00521	1.15994	1.6898
LV8RP1	0.0551214	0.0600995	0.471796	0	0	0	0.123587	0	0	0.0602728	0.105842	0.113614
JB63H4	42.2124	53.7296	45.807	112.967	145.585	96.3289	66.8383	42.2818	86.0476	30.7034	81.032	39.9825
55ECQ6	4.45087	4.24102	4.38189	5.08007	5.49501	5.26141	5.17547	5.17242	4.68583	4.74132	3.78342	4.54754
98MPJA	0	0	0	0	0	0	0	0	0	0	0	0
TVN50Z	6.68246	8.31286	7.78709	7.23476	6.99575	6.1593	9.42701	10.3025	8.44872	6.25262	7.3845	6.05484
G7U5LV	0	0	0	0	0	0	0	0	0	0	0	0
X4GZC6	3.17194	3.70437	3.51069	5.10374	3.53296	5.06742	4.7284	6.44676	3.19998	4.23829	2.94686	3.48733
UR5LFG	3.97508	3.92776	3.03782	3.12104	2.61142	2.60352	3.04377	3.21833	3.02069	1.06724	1.70375	1.35335
A1BB80	0.391407	11.4157	0.59824	0	0	0	25.1753	0	109.129	0.213993	7.51563	0.201688
095TGF	5.47871	6.29659	4.44035	5.56611	5.72244	3.84587	7.90881	7.26912	5.86315	2.54382	2.66934	1.9947
TZEE0V	6.77089	9.7343	9.45134	11.8294	13.3673	6.74185	11.7887	13.3364	9.42202	5.1105	4.80353	3.02583
KEL8N7	16.6746	13.4219	14.8469	12.4479	9.09046	16.2333	13.6747	10.8243	16.0292	14.5007	16.1701	13.7245
HV28RJ	0	0	0	0	0	0	0	0	0	0	0	0
35HI1V	444.479	379.396	431.889	108.032	106.487	240.25	145.899	146.743	324.071	304.662	321.861	356.473
J41PYN	0.316878	0.423403	0.265905	0.296709	0.424247	0.215896	0.741813	0.604385	0.415955	0.135879	0.128253	0.156881
Q8UF2P	0	0	0	0	0	0	0	0	0	0	0	0
35HHHP	49.0944	70.5452	56.0817	86.852	106.934	40.8971	103.638	108.908	63.7417	39.559	42.5416	31.3681
KE62B1	3.92043	3.76319	4.17441	7.49386	8.17066	4.67635	11.6709	6.82438	3.95228	3.01513	2.9355	1.72052
HU6XZL	0	0	0	0	0	0	0	0	0	0	0	0
RY7CY0	0	0	0	0	0	0	0	0	0	0	0	0
K17E06	0	0	0	0	0	0	0	0	0	0	0	0
0K0UZD	0	0	0	0	0	0	0	0	0	0	0	0
S9I11U	11.9374	10.8074	12.001	24.723	25.4702	26.0139	23.0753	27.0121	19.4644	22.8056	22.6413	21.7551
H6KR5I	1.76415	2.2388	1.80349	3.31793	3.5749	2.28099	4.26338	4.05289	1.72599	2.10295	2.26293	2.01183
1H9KQW	0.402176	0.175399	0.196704	0	0.189385	0.177455	0.180343	0	0	0	0	0
M82DU9	0	0	0	0	0	0	0	0.0492199	0	0	0	0
07YYGV	0	0	0	0	0	0	0	0	0	0	0	0
S25UJZ	4.59281	5.25287	3.43827	3.16595	2.6262	4.66305	5.54802	3.66758	3.99842	7.05134	5.30934	4.81053
1CH4PB	0	0	0	0	0	0	0.0718248	0	0	0	0	0
S0G01J	1.04273	1.52199	0.431854	8.20767	6.67237	14.786	2.14936	1.1461	2.86279	14.0684	5.1347	14.6114
63Z2XK	19.8334	17.128	17.5581	12.3145	11.9613	13.4618	13.828	14.7528	20.0602	21.769	16.198	19.7251
KPAX6K	4.47965	5.25993	3.70783	7.02366	7.22087	5.01749	7.57146	8.44605	4.3634	4.70991	4.83015	3.05408
Q54IZ9	2.87166	3.77326	2.98912	4.47675	4.73292	4.32107	4.57299	5.24434	3.9435	3.57481	5.10402	4.4468
UR349I	1.18038	1.90572	1.49881	0.264387	0.507737	0.525832	0.254471	0.474043	0.636128	0.347493	0.501246	0.491267
JE30L8	0.205557	0.35219	0.107719	0.205215	0.259277	0.161963	0.263358	0	0.152394	0.83485	0.112772	0.514475
R6CG3L	0	0	0	0	0	0	0	0	0	0	0	0
LZF6S4	1.23476	5.87913	1.0527	9.3546	6.33456	3.56132	6.07023	3.01313	3.68013	1.61027	3.18661	1.69279
ZT89Y7	19.8155	16.2597	18.6109	15.0519	14.2961	17.3554	14.2345	15.805	16.2662	19.5814	19.6743	22.1127
VMCJ1G	5.56291	6.65366	6.23819	12.6386	11.4115	6.5693	11.5816	11.5925	7.72903	4.21612	5.31257	3.78157
VAI4HB	10.2965	11.9395	11.7446	7.31312	6.15978	6.51385	6.34752	8.83193	9.52324	5.66005	5.63346	4.66054
3H3VUH	0	0	0	0	0	0	0	0	0	0	0	0
R3NJP2	0	0	0	0	0	0	0	0	0	0	0	0
8J28S8	0	0	0	0	0	0	0	0	0	0	0	0
R5AJY0	1.57099	1.71287	1.72745	1.30322	1.7297	1.87009	2.0779	1.9379	1.47806	2.69412	1.94231	1.71221
QY89IE	5.70882	8.00996	6.81202	7.36227	6.99098	5.06489	6.93173	8.47845	6.27479	3.88264	4.7609	2.96536
3JC75E	0	0.0607786	0.0908814	0	0	0	0	0	0.038572	0.284451	0.0713584	0.134047
L4BQXH	0	0	0	0	0.0501753	0	0.143339	0	0.044237	0.535946	0.204597	0.549052
DSUQ5V	0.874232	1.26792	1.2404	1.85397	1.67971	1.54661	1.71971	1.6317	1.5494	1.92089	1.9558	2.22691
IFA20P	0.30636	0.636244	0.249733	0.543734	0.498056	0.418405	0.474277	0.545179	0.423969	0.829501	0.490215	0.45104
35RP8V	0	0	0	0	0	0	0	0	0	0	0	0
WUHH62	0	0	0	0	0	0	0	0	0	0	0	0
ZA81AU	0	0	0	0	0	0	0	0	0	0	0	0
K35UZ4	0	0	0	0	0	0	0	0	0	0	0	0
VYJ22Y	1.21103	0.708849	0.888471	0.0593904	0.0900433	0.309361	0.114326	0	0.0264622	0.0278781	0	0
DPD7FU	0	0	0	0	0	0	0	0	0	0	0	0
IZ1RGH	35.7878	44.0271	40.063	17.9348	12.3728	21.0157	11.1187	15.8218	13.6189	30.3409	31.2962	29.7762
0NN33J	1.93331	2.59228	2.203	2.49133	2.57622	1.56089	2.49934	2.58611	2.43356	1.73617	1.68236	1.22089
BD4VBM	0	0	0	0	0	0	0	0	0	0	0	0
PZW0NB	1.78168	2.38409	2.67367	4.90495	5.48205	1.60802	4.26704	5.16277	2.10141	1.85963	1.28291	1.50231
E99DR7	9.1273	10.5983	9.05073	12.1738	14.7711	11.2917	15.0848	16.5592	10.009	8.98648	6.55185	7.09648
D7UA39	0	0	0	0	0	0	0	0	0	0	0	0
I75AMJ	8.57465	9.05023	7.0855	16.0524	16.4093	12.3092	12.3339	15.0192	10.2815	10.2323	7.81884	9.44212
N9FI25	6.03058	6.73664	5.76876	7.08146	7.33188	6.03169	8.56409	9.18859	7.34516	5.59048	4.86118	3.92633
RZC8RT	3.85736	3.78516	3.87256	0.993139	1.86423	2.30667	2.45801	2.72235	3.35041	2.8415	3.46947	2.55257
JAK3I1	0	0.0942979	0.13219	0.100734	0.432721	0.238508	0.339345	0.0475301	0.0448833	1.3949	0.249103	0.958166
3ZZ8UM	0.328891	0.358594	0.13405	0	0	0	0	0	0	0.179814	0.15788	0.0564913
Z5Q04D	0	0	0	0	0	0	0	0	0	0	0	0
H4TYTD	5.68058	8.55441	5.38853	9.49429	9.83627	5.47941	9.62366	10.1075	7.40304	4.34524	5.13587	3.36031
40KBVJ	1.89441	0.860625	1.06168	0.275809	0.836323	0.435356	0.530929	0.694066	1.31083	0.172621	0.454696	0.32539
V647BN	0	0	0	0	0	0	0	0	0	0	0	0
P6JKAM	0	0	0	0	0	0	0	0	0	0	0	0
99E3QT	8.43564	9.0928	8.63747	12.0938	11.6587	8.70006	12.4706	12.4529	10.0653	6.67427	6.74248	6.60148
769SQC	4.01358	3.09971	4.80535	1.16868	2.06718	4.15064	0.937375	0.18381	4.42614	2.10291	2.24779	0.775559
28JICE	104.304	96.7124	111.123	36.8745	37.1544	58.227	38.3991	35.3199	58.9381	47.3482	46.8192	47.2986
3JIA29	28.6624	26.7167	27.1202	16.9056	15.9354	7.82561	17.46	15.6846	18.1543	8.64889	6.92847	5.84055
MZSV4J	1.87128	3.83325	2.63478	7.13299	5.07348	2.62715	1.52566	1.74514	2.47194	1.86014	1.90545	1.98694
8A32B5	952.334	775.292	952.823	394.3	374.915	683.41	404.508	388.635	959.344	820.012	1055.71	1043.04
H4HJMA	49.926	46.4444	52.6408	32.9351	38.191	43.7407	51.8249	49.8565	47.4302	44.082	45.3301	39.7826
AR4BCX	1.0941	1.45224	1.0179	2.13312	2.11405	1.29872	1.45318	1.69926	0.839349	1.00129	1.22169	0.735363
89109B	0.0585852	0.191629	0.0358174	0.0682358	0.0689694	0	0.0656765	0.0965889	0	0	0.0562464	0.0301883
P8X82K	3.24237	3.60885	2.90737	4.20134	4.64412	2.8464	3.69542	3.66772	2.56606	2.6295	2.03638	2.68714
2275VI	0.692034	1.02891	0.538479	0.366378	0.518443	0.0693978	1.05791	1.52127	0.816223	1.16946	0.664407	0.583524
2649HW	0	0	0	0.0443708	0	0	0	0	0	0	0	0
PWD870	0	0	0	0	0	0.0442435	0	0.0440845	0	0	0.0385074	0
XS9SS9	0	0	0	0	0	0	0	0	0	0	0	0
4VG7J5	1.06568	1.12186	0.853727	0.0428009	0.237936	0.364823	0.288369	0.141366	0.171635	0.281273	0.211683	0.0378713
2VZW82	0	0	0	0	0	0	0	0	0.0220234	0	0	0
YXXE35	0	0	0	0	0	0	0	0	0	0	0	0
EGC2WW	0	0	0	0	0	0	0	0	0	0	0	0
CR36LG	0	0	0	0	0	0	0	0	0	0	0	0
6W5VQP	0	0	0	0	0	0	0	0	0	0	0	0
EXJG55	58.4079	79.8287	84.0344	64.126	57.0609	54.7412	57.6863	66.2844	48.0459	45.9774	79.5337	52.1976
6E8GGA	0	0	0	0	0	0	0	0	0	0	0	0
HNT7DF	0	0	0	0	0.0782195	0	0	0	0	0	0	0
YW2RJ0	141.711	141.094	134.358	129.992	115	247.691	109.389	76.0925	89.0148	265.625	213.205	248.023
W6TY16	0	0	0	0	0	0	0	0	0	0	0	0
S13B92	0	0	0	0	0	0	0	0	0	0	0	0
ZW9ABU	0.106094	0	0	0	0	0.0585156	0	0	0.110117	0.116009	0	0
HR4B5C	0	0	0	0	0	0	0	0.0713473	0	0	0	0.0334488
ECNN8Q	0	0	0	0	0	0	0	0	0	0	0	0
SEX15R	2.98086	10.5457	4.1801	27.9451	35.1903	12.1409	31.5473	14.9383	17.9143	8.06883	15.2299	7.60485
04YXC9	0.0331469	0.144562	0.0405302	0.0772142	0	0	0	0.0364326	0	0.144979	0	0
PTQD44	12.1759	12.9063	11.9725	23.006	22.8879	17.0418	21.9375	22.5631	12.4033	11.0151	12.2722	10.2218
FPUW7F	0	0	0	0	0	0	0	0	0	0	0	0
43GZ20	0.663398	0.740533	0.7146	0.791074	0.632225	0.453012	0.584334	0.694437	0.983649	0.328155	0.834054	0.423233
2D211K	0.481802	0.553969	1.09255	0.704011	0.515637	0.966312	0.864194	0.982096	0.600087	0.411885	0.462568	0.568759
0P3KCT	4.52022	3.41812	4.14532	0.849166	0.171659	0.241269	1.06251	1.12187	3.25387	1.67413	0.909952	1.16461
8PDC51	0	0	0	0	0	0	0	0	0	0	0	0
6UH5I2	0	0	0	0	0.0926776	0	0	0	0	0	0	0
L3LV8Q	0.0326173	0.035563	0.0797653	0	0	0.269849	0.0731307	0	0	0.249659	0.187891	0.184881
TENZ7S	0	0	0	0	0	0	0	0	0	0	0	0
TC15WI	2.48503	3.66978	4.0386	2.05171	1.70346	4.68435	2.75056	2.52392	4.57085	2.37331	2.17442	3.17696
0Y9Y7R	0	0	0	0	0	0	0	0	0	0	0	0
3G6XFB	0.233497	0.46021	0.461204	0.533459	0.95152	0.495323	0.56379	0.375093	0.223708	0.274958	0.344885	0.277658
8PB9CU	0	0	0	0	0	0	0	0	0	0	0	0
W4X3AZ	5.88821	5.2054	4.28095	1.29749	0.374696	1.57992	0.356807	1.22441	5.78114	4.00231	3.97248	2.78812
V8PY6L	0.0269337	0.0293662	0.0658663	0	0	0.0297104	0	0	0	0.0294508	0	0.0277573
7S2LJQ	10.1197	12.137	9.12571	14.5861	13.7004	5.30241	14.1808	16.2672	11.8164	3.87291	4.12918	4.56276
39UCUQ	0	0	0	0	0	0	0	0	0	0	0	0
XY76Y6	24.0166	19.512	24.4401	8.77544	8.93635	17.277	10.4905	10.5807	16.7845	16.7397	10.4635	15.9519
BP3FRD	9.81714	7.08178	6.51726	2.45433	2.83094	3.41831	2.91811	3.89649	3.4222	5.36731	4.4984	5.36526
GYJ6B7	0	0.231233	0.129659	0.829262	0.820344	1.35352	0.509464	0.432903	0.298736	0.0993853	0.0290875	0.0312235
SQ1LMW	0	0	0	0.243218	0.184374	0.0575867	0	0	0	0	0	0.161404
HMQ8V0	9.97169	11.9023	11.4228	5.74602	4.81923	2.77887	3.1771	1.96129	4.24887	3.55802	2.72092	2.81255
Q6V9VS	6.21371	6.28678	5.43012	5.33932	7.06211	5.78762	8.69224	7.71535	6.69095	4.28812	4.71063	4.33681
D4IBRE	5.28411	5.78628	4.76893	2.55773	2.62563	4.47888	3.57731	3.30623	3.82252	6.0906	4.23861	6.7305
RW3FWP	9.66765	9.64541	9.90415	12.8036	11.7328	5.43509	10.6077	12.8825	11.0415	5.69372	5.16048	4.75083
VT3BTZ	19.7263	28.6538	20.9776	30.6344	19.3397	29.8401	36.9288	23.5886	28.3662	31.3828	27.925	28.9381
3Y0Z5X	2.06611	1.70102	3.05909	3.51964	2.66397	0.589157	1.26052	1.09684	2.59669	5.60957	1.78122	6.69205
NJ2GVX	0	0	0	0	0	0	0	0	0	0	0	0
B7IPL1	0	0.0401411	0	0	0	0	0.0825449	0.0404656	0.152849	0	0	0.0758839
7S3FNV	10.017	8.68271	9.61486	9.04196	8.60851	5.80106	10.3873	9.74379	7.8496	3.6693	3.36598	3.97447
9WN3VV	0	0	0	0.0623438	0	0	0	0	0	0	0	0
LKG7K9	0	0	0	0	0	0	0.124281	0	0	0	0	0
GKF5EZ	0	0	0	0	0	0	0	0	0	0	0	0
LR6QSS	8.12396	10.098	6.92679	16.0068	15.8813	14.4752	12.7657	14.2843	7.77607	10.9564	11.6167	11.7
IKZ63P	1.75297	2.18433	2.29654	3.17927	2.32901	2.4033	3.06003	2.69743	2.98909	2.24539	2.45236	2.73567
22FXNP	0.684038	1.83064	0.608294	0.796717	2.08641	1.81779	2.75364	2.35806	3.84033	2.54988	6.59715	2.94799
ZCAA4H	0	0	0	0	0	0	0	0	0	0	0	0
LQZ0GD	0	0	0	0	0	0	0	0	0	0	0	0
Y0R09G	0	0	0	0	0	0	0	0	0	0	0	0
38ZYM9	11.3056	10.4216	9.92808	8.49932	6.65477	2.04073	11.2915	12.4263	17.4948	2.80959	6.41389	2.85987
UB5R5Q	5.56604	5.18	4.41384	9.24969	9.34913	7.32158	10.1037	9.47105	7.95259	5.67878	7.06549	4.32019
M71NXQ	0.111237	0.14554	0.163218	0.518243	0.641673	0.601252	0.648448	0.317885	0.369457	0.145959	0.0961166	0.194886
16J66J	0.0290056	0.0632503	0.0709329	0.793914	0.478055	0.0959873	0.227615	0.159404	0.210738	0.158581	0.194933	0.0298925
JN41X7	10.0617	12.8982	9.10341	19.6568	18.1424	19.4818	16.8726	16.7477	9.41564	10.4045	8.42555	9.86586
IBFP1Z	1.98108	2.49439	2.19938	3.4563	3.1324	2.4139	4.53468	3.94494	2.85632	2.75537	2.4511	2.06729
A895H6	9.68021	10.4629	9.61283	11.0467	11.4619	6.82044	10.601	12.7616	9.26325	5.50658	7.19863	5.13228
EBSD6D	18.6845	20.3884	26.7493	33.3889	42.3089	38.6472	50.6523	47.4611	24.55	9.25227	17.6206	9.96156
N5DV8A	0.441794	0	0	0	0.346734	0.487339	0.33018	0	0.152849	0.322055	0	0
LS3L5D	0.200001	0.072688	0.244551	0.388245	0.235451	0.14708	0.44842	0	0.830341	0.29159	0.128011	0.137411
88Y1ZI	14.2872	15.6474	12.8049	18.408	18.933	16.0076	18.2806	20.2723	13.0876	12.5727	11.6444	12.2792
PH2KI6	0	0	0	0	0	0	0	0	0	0	0	0
2098Y6	0	0	0	0	0	0	0	0	0	0	0	0
F8QRJ6	0	0	0	0	0	0	0	0	0	0	0	0
6QI0H2	0	0	0	0	0	0	0	0	0	0	0	0
4LL9T6	0.0280703	4.54491	0.446198	2.33764	2.03232	0.108374	3.58736	0.0308529	2.94261	0.0306937	0.700693	0.0723218
QD0J2M	0	0	0	0	0	0	0	0	0	0	0	0
SLLT2W	4.88624	5.6279	4.28152	7.92875	7.86037	5.60589	7.08686	6.97222	4.22878	4.28065	3.89075	3.41438
KF8IRP	0.0584406	0.127437	0	0	0	0	0	0	0	3.25901	0.112215	7.40801
1UR5KM	0	0	0	0	0	0	0	0	0	0	0	0
87D3N1	0	0	0	0	0	0	0	0	0.027309	0	0	0
XV84RB	0	0	0	0	0	0	0	0	0	0	0	0
E09QVI	3.54058	3.45741	4.18346	5.78999	5.01019	3.03767	4.42352	5.75215	2.52413	2.65919	1.77401	2.42028
YV33P0	127.635	136.829	120.171	155.285	124.412	141.063	134.789	147.346	138.887	180.557	170.57	169.607
V1GFFC	0	0	0	0	0	0	0	0	0	0	0	0
YWW12F	4.4776	5.84487	4.48985	8.08443	9.06509	5.70828	7.10383	8.02077	4.90468	3.90498	4.23191	3.82414
BU45MS	5.00885	7.43655	5.39156	19.6896	17.6273	6.23056	16.711	15.4472	8.89048	4.57384	5.83206	5.36795
36QDDH	0	0	0	0	0	0	0	0	0	0	0	0
W4MS58	0	0	0	0	0	0	0	0	0	0	0	0
ZY1QSD	0	0	0	0	0	0	0	0	0	0	0	0
1L1P0P	0	0	0	0	0	0	0	0	0	0	0	0
SA000P	0	0	0	0	0	0	0	0	0	0	0	0
759CEW	9.38169	11.3771	10.4647	17.4165	20.0831	7.68772	17.9223	17.6982	8.64446	7.41121	7.09543	5.68275
MX0K57	4.70111	6.9539	4.80271	2.8091	4.16431	2.98139	2.83249	2.11229	1.73242	2.32744	2.47725	2.29618
AX8PD7	0	0	0	0	0	0	0	0	0	0	0	0
KDA52V	0	0	0	0	0	0.0443336	0	0	0	0	0	0
Y39XKR	11.8614	17.7795	13.1446	28.9998	33.0101	14.0508	30.1882	35.7526	16.4593	13.1569	10.5261	10.8145
JG00WY	0	0	0	0	0	0	0	0	0	0	0	0
N7IIZM	0.0553792	0.46795	1.20194	1.27391	0.440067	0.290169	1.19509	1.03477	0.373615	1.39276	0.239258	1.26987
96JC76	0.381118	0.0461709	0.103558	0	0	0	0	0.0465441	0	0.046304	0	0
22DQT0	5.57406	7.43966	5.71889	10.7458	10.5973	4.24048	10.7737	11.8307	3.15871	3.04749	3.47542	3.23541
DXN5ZD	0.74319	2.1068	1.73957	2.62157	6.77437	1.31169	1.45206	1.58704	1.67498	0.464368	0.672748	0.481433
DRPT5I	5.98301	9.27004	21.3268	7.23347	5.06637	6.85068	18.3566	26.3621	10.2409	8.07249	7.47413	7.80662
V6W37Q	0	0.0250765	0	0	0.027076	0	0.0257833	0	0	0	0.0220812	0.118513
S6FFLV	0	0	0	0	0	0	0	0	0	0	0	0
57V53W	0	0	0	0	0	0	0	0	0	0	0	0
EKYZ7W	0	0	0	0	0	0	0	0	0	0	0	0
FDSF2K	0	0	0	0	0	0	0	0	0	0	0	0
H81B4F	0	0	0	0	0	0	0	0	0.0806368	0.0849514	0	0.160133
19EM59	0	0	0	0	0	0	0	0	0	0	0	0
SV1CXX	0	0	0	0	0	0	0	0	0	0	0	0
G45ASY	0	0	0	0	0	0	0	0	0	0	0	0
NV8XP7	0	0	0	0	0	0	0	0	0	0	0	0
YPPH64	0	0	0	0	0	0	0	0	0	0	0	0
38IWEY	0	0	0	0.0774744	0.0783074	0	0.0745687	0.0731109	0	0.0727337	0	0
71M9F4	0	0	0	0	0	0	0	0	0	0	0	0
QRW6GR	0.205451	0.00829652	0	0	0.0985384	0.0587562	0.170607	0.292726	0.0868763	0.0665635	0	0
0E68DR	0.416904	0.363645	0.067969	0.938787	0.654399	0.490542	0.0623156	0	0.11539	0.0607821	0.160104	0.0286435
QIE26X	0	0	0	0	0	0	0	0	0	0	0	0
Z30S1G	0.194738	0.566201	0.396859	0.756055	0.534929	0.358023	1.01878	1.14156	0.673742	0.567833	0.249285	0.200693
IXC5F2	0.274076	0	0.335125	0.638447	0	0.151165	0	0.150622	0.142234	0.29969	0.263134	0
ZM6M9V	5.81361	8.90602	6.68563	11.8846	9.77276	9.78817	11.6476	12.2095	6.43449	6.89515	6.75657	5.4841
41XP9B	0	0	0	0	0	0	0	0	0	0	0	0
CS1SDE	2.10161	2.5496	2.70245	2.3099	2.40443	1.5564	2.66571	2.99316	2.46805	1.01415	0.852555	0.884654
W74017	2.26341	1.46153	1.23601	0.460705	0.698488	1.64834	0.763679	0.434757	2.34924	3.364	0.8861	3.69144
F5TZD4	0	0	0	0	0	0	0	0	0	0	0	0
TEI6FF	0	0	0	0	0	0	0	0	0	0	0	0
24XUJ9	6.44887	5.47768	5.02937	3.95235	4.94599	7.29194	4.26522	4.16569	4.80279	8.14382	5.97987	6.82774
UN07NX	0	0	0	0	0	0	0	0	0	0	0	0
0T2FMW	0	0	0	0	0	0	0	0	0	0	0	0
TZ4FJ6	0.745085	1.77246	1.07669	1.49896	1.91378	0.971332	1.13901	1.41454	1.05455	0.962847	0.910432	0.907481
WDEP49	7.18462	7.02094	6.00852	13.4134	10.1031	9.02995	9.47715	10.6741	6.93737	8.54363	7.73627	8.20836
9WE5WS	0	0	0	0	0	0	0	0	0	0	0	0
MWX9J5	0	0.0597657	0.067025	0	0	0	0	0	0.0568938	0	0	0
KYR2NU	0	0	0	0	0.120161	0	0.114424	0.224375	0.388447	0.372028	0.0653299	0.525954
E92V9Y	0	0.0247496	0	0	0.106892	0	0	0	0.0235603	0	0	0
CSHQ77	2.64189	2.56378	1.45451	11.4061	13.1897	10.1464	3.28729	2.32605	6.43165	1.84519	6.01569	4.19092
5SUG5E	0	0	0	0	0	0	0	0	0	0	0	0
C7B269	0	0	0	0	0	0	0	0	0	0	0	0
NN8QLB	0	0	0	0	0	0	0	0	0	0	0	0
2C8XNL	4.27649	3.28989	2.87872	3.80079	4.38545	4.41328	3.88375	3.0872	2.31212	3.43787	2.27462	3.22483
P9U8RJ	14.2954	13.9355	14.1398	11.4459	10.9224	13.6567	13.1301	13.1508	12.9269	11.0053	13.6392	10.8467
N67QXJ	2.6459	3.52436	3.53807	2.0039	1.91803	3.35	2.67393	2.67896	1.65044	2.33734	1.27639	2.888
4J21RI	31.1919	38.9876	31.9667	69.3455	67.8386	44.3219	62.6891	65.0687	36.5801	38.5374	51.1101	40.149
YRJ0LE	22.1535	22.0944	27.2089	18.2551	15.4257	7.25728	10.6998	6.80867	8.68669	13.0667	10.4711	11.9305
XFSN2Q	1.79833	1.89314	1.41539	5.24846	3.57715	3.101	4.49547	4.45303	2.35998	1.74038	2.81803	2.51371
RR9WYE	0.241692	0.356527	0.121688	0.132473	0.0334743	0.0940971	0.127505	0.125012	0.147563	0.202096	0.0272992	0.190475
97VU5P	50.3118	47.1546	46.0815	38.351	31.4123	46.2017	36.4153	42.8478	43.1888	44.5855	41.5712	41.3712
UB10Y8	0.180489	0.275505	0.0662076	0.809348	0.552449	0.68688	0.991445	0.436436	0.711866	3.25638	2.20936	2.3437
8LYF0Q	0	0	0	0	0	0	0	0	0	0	0	0
79PBZ8	0	0.0399919	0	0	0	0	0	0	0	0	0	0
80KQCJ	8.32061	8.95854	9.36378	8.75409	8.14614	12.4154	9.28532	10.3523	7.03467	14.0355	8.61552	11.4041
0DQ7QA	7.65133	8.70019	6.92267	10.6319	8.08986	13.7576	11.406	18.0145	13.7113	27.6786	11.8755	20.8442
N66CBZ	0.036702	0.0400167	0	0.897704	1.1666	0.0404857	0.205723	0.121021	0.0380938	0	0	0
EP70X0	0.330788	0.290857	0.313138	0.521989	0.527601	0.435513	0.598109	0.562959	0.454083	0.21002	0.184403	0.263925
1RS262	0.445239	0.809084	0.604905	1.21963	1.16479	0.77309	0.970535	1.35937	0.718858	0.540944	0.728273	0.484346
FKQ7LK	3.04986	3.73774	3.98938	3.24935	1.75347	3.05132	2.80943	3.04035	3.63175	1.83548	3.29128	1.85176
6M2MGC	0	0	0.0421836	0.040182	0	0.0380556	0	0	0	0	0	0
11NDWB	0	0	0.0370077	0.0176258	0	0.0166931	0.0339295	0.232863	0	0	0	0
DU4J1Y	14.5652	15.1122	14.6498	22.4368	21.4335	15.678	25.6774	24.4008	17.9215	14.2567	16.3519	11.5
TB6HA2	6.6207	7.71499	6.08671	16.7943	15.9845	11.1241	13.8346	14.5757	7.72431	7.91036	7.63907	7.81246
Z33QN2	0	0	0	0	0	0	0	0	0	0	0	0
QXC96D	0	0	0	0	0	0	0	0	0	0	0	0
3BX83E	29.9775	40.4634	48.3349	14.4017	19.2202	48.5046	11.1123	9.95257	39.8184	49.1685	51.0084	50.2472
J4M97S	0	0	0	0	0	0	0	0	0	0	0	0
F27BB1	9.96346	10.3887	10.4677	13.8017	11.5587	4.42825	12.4165	11.7485	7.47985	4.91844	3.38979	4.13716
FVI50U	14.2853	11.9873	15.6913	5.93161	8.05155	4.46172	9.56332	9.39657	13.1478	4.46296	2.96541	2.86106
D5YLID	10.9411	13.3763	9.73706	13.5748	11.121	10.6419	11.6153	11.2657	12.8493	6.39037	7.78457	5.99992
T021ZF	0.362945	0.571601	0.14793	0.140911	0	0.0889692	0.31646	0.132974	0.627847	0.705536	0.0774346	0.540285
F9AFLL	0	0	0.0913978	0	0	0	0	0	0	0	0	0
MQNL5C	3.67427	3.93122	3.31704	6.2393	6.1851	3.97729	6.54422	7.51083	3.59975	3.52952	2.43964	2.51262
ZSCD5Z	2.117	2.51428	2.1032	3.2803	2.82602	1.45953	2.81823	1.97367	3.00164	1.48811	0.780329	0.89607
20MSI3	1.72276	1.02455	2.1065	1.27689	0.460936	1.12294	0.526715	1.11891	1.21915	1.28438	0.526268	0.645615
QA9MAU	0.276637	0.653512	0.507386	0.48331	0	0.101719	0.310122	0.456089	0.0957091	0	0.132797	0
L13TYF	32.2327	31.9318	31.5568	30.0776	28.9252	35.9704	33.0952	30.3298	28.8035	32.812	31.9689	29.6494
0UCE1L	14.1722	12.5182	9.43225	12.0144	8.97568	10.2902	11.6644	11.8307	16.1061	9.9061	8.00885	8.6894
3VMA9Y	25.8659	24.093	21.6365	18.9938	29.8053	64.4909	29.3808	42.7955	31.9672	37.8733	38.9932	33.0827
24R365	16.3367	24.3374	17.9979	28.4475	15.0431	16.9503	24.298	19.2006	20.4818	23.1694	24.3809	21.5038
SCR8HV	2.29098	2.8961	2.27351	4.71799	5.88271	4.28519	5.78796	5.30987	3.77356	4.57451	4.08028	3.61
L7J4LP	2.53443	2.71118	2.7189	5.23547	5.88286	2.26821	5.19993	4.96688	2.18384	2.19611	1.69868	1.45381
TK66KG	10.4668	11.3893	11.6464	8.24111	7.73825	9.39833	10.7481	11.0442	11.1679	8.62953	8.96368	8.02545
63T23V	0	0	0	0	0	0	0	0	0	0	0	0
1SB5R1	1.31192	1.75075	1.5206	2.5308	2.77519	2.6456	2.97208	2.40328	1.44677	2.10696	1.75155	2.23931
Y9YBLC	4.16319	4.29539	4.00993	7.68892	7.45821	4.59238	6.05173	6.29622	4.93993	4.05163	3.19964	3.46751
XF3T5B	0	0	0	0	0	0	0	0	0	0	0	0
FKJ1CZ	2.78097	2.94905	2.42222	2.41821	1.95088	3.78205	3.05353	3.81033	5.51584	4.99868	3.95006	4.65236
638LQB	0.685252	0.703189	0.262867	5.55562	6.69096	1.71929	10.092	8.81662	2.95651	0.249764	0.877193	0.263096
R2WCCE	0	0	0	0	0	0	0	0	0	0	0	0
YDA91A	0	0	0	0	0	0	0	0	0	0	0	0
1Z9P7H	0	0	0	0	0	0	0	0	0	0	0	0
AE7BGD	8.72316	9.64782	7.98048	11.4271	16.82	6.78417	15.8997	10.5995	14.6774	8.07446	8.19416	7.78263
2BM1Y5	6.95757	11.4233	8.65659	9.40689	9.02903	10.1209	10.2628	9.99509	7.43255	8.72004	6.95325	7.56867
L3H3WP	0	0	0	0	0	0	0	0	0	0	0	0
XWYM96	10.7289	12.0708	11.0271	16.481	14.7088	15.5635	19.5907	27.0744	17.3285	9.98079	8.99984	8.99787
DCMH6Q	2.71589	2.83918	1.70396	4.07553	4.46661	4.09549	4.7665	5.10935	3.51568	2.31348	1.8555	2.24335
5NEE7D	3.3007	5.2054	4.1224	7.48287	8.79843	4.96732	7.75725	8.62918	6.17878	3.97008	7.1414	4.90806
A0XYYU	15.1166	15.7074	16.3881	15.7184	15.9601	16.2833	18.9543	17.7692	13.8148	15.1449	14.8096	15.7698
W4KKVA	0	0	0	0.0416378	0	0	0	0	0	0	0	0
QXHU1X	0	0	0	0	0	0	0	0	0	0	0	0
AX1X9T	0	0	0	0	0	0	0	0	0	0	0	0
2HV8EE	0	0	0	0	0.0639977	0	0	0	0	0	0	0
WWXP39	0	0	0	0	0	0	0.0854133	0	0	0	0	0
P3SFGS	0	0	0	0	0	0	0	0	0	0	0	0
QH0NII	0	0	0.0641729	0	0	0	0	0	0	0	0	0
GZ87H9	514.92	504.542	667.318	139.341	110.203	172.238	170.893	145.049	599.987	324.069	323.26	338.228
3FM8Z5	6.31711	7.478	5.75497	9.45991	8.61363	4.02786	9.1518	10.5447	6.45579	3.88641	4.35875	3.24799
NYW5ZB	0	0	0	0	0	0	0	0	0	0	0	0
VE6REM	0	0	0	0	0	0	0	0	0	0	0	0
19918B	0	0	0	0	0	0	0	0	0	0	0	0
5WC8BS	0	0	0	0	0	0	0	0	0	0	0	0
MU3CLC	0	0	0	0	0	0	0	0	0	0	0	0
E7HJTX	0	0	0	0	0	0	0	0	0	0	0	0
YY6LCE	8.33615	9.46152	10.3267	12.654	10.8916	11.3964	9.14603	11.01	7.06365	8.57727	9.59091	9.05583
759QJV	0	0	0	0	0	0	0	0	0	0	0	0
ZZ9MYP	26.4767	25.1016	25.5201	18.5029	17.2408	21.2886	20.9394	22.6217	21.5337	23.9752	21.7458	21.488
TA1JJE	0.505914	0.615958	0.592829	1.77758	1.54356	0.627828	1.31863	1.36236	0.63887	0.382626	0.522146	0.238968
W4BIYL	0	0	0	0	0	0	0	0	0	0	0	0
8EFC3U	3.55258	3.17741	2.40951	3.47509	3.51245	4.42397	3.90481	3.09633	4.22022	5.3413	4.09024	5.3345
YIXS33	1.50146	0.865303	1.18022	0.549619	0.353518	2.2241	0.8416	0.825147	1.22445	3.565	1.17381	2.82948
A1E252	2.39824	2.7402	2.15916	4.84043	3.97392	3.26154	3.83944	4.28796	2.54033	2.50562	2.7283	2.52236
GQ70X8	0.0563813	0	0.20682	0	0	0	0	0	0.0585193	0.308252	0	0.290527
C4BN37	2.34733	2.19783	2.51344	2.81123	2.96635	1.59455	2.82472	3.27967	1.83069	1.68213	1.5788	1.21639
03I7QG	0	0	0.269849	0	0	0	0.061851	0	0	0.0603289	0.0529702	0.17058
6V868Z	1.79286	1.7984	1.93646	3.19494	3.39111	2.65011	3.40339	4.04627	2.03453	2.69231	2.52456	2.86392
E7XDIB	8.78755	7.60498	7.53522	7.16311	8.10835	8.93509	7.11866	7.58402	7.25251	8.24197	8.0167	7.6521
QWC0WL	0	0	0	0	0	0	0	0	0	0	0	0
Q2Q9DA	0.885335	1.26663	0.859159	2.68433	2.82348	1.2608	2.35259	2.667	1.2398	0.983441	0.737558	0.796547
8E9GH8	4.00836	6.08183	4.62701	8.09667	9.80065	5.90575	7.6673	8.53411	5.00406	4.22971	4.57495	5.48865
Y4AI5Q	0	0	0	0	0	0	0	0	0	0	0	0
TGKM3A	0	0	0	0	0	0	0	0	0	0	0	0
PC551Y	0	0	0	0	0	0	0	0	0	0	0	0
X9T1C2	0	0	0	0	0	0	0	0	0	0.251716	0.0736707	0.237242
17JY83	0.618819	0.773101	1.52908	2.88302	1.47219	0.881709	1.19956	0.34008	0.227476	0	0	0
2R861R	0	0	0	0	0	0	0	0	0	0	0	0
Z61DE3	0	0	0	0.0308098	0	0	0	0	0	0	0	0
G6M0GC	0	0	0	0	0	0	0	0	0	0	0	0
QND09G	29.302	31.9123	27.2818	45.3572	36.6798	36.6532	37.9925	40.0899	32.7513	23.8719	33.6823	27.6204
16LSI5	5.68655	4.51664	4.74292	5.83375	4.16743	3.44795	3.92624	6.29163	2.85337	3.62373	2.38629	2.1346
SFPI36	4.34136	1.82883	2.65419	1.60889	1.97465	2.72097	3.09709	3.57878	1.63854	1.8341	1.04201	1.11853
DYC2U6	0	0	0	0	0	0	0	0	0	0	0	0
K6JVU8	0	0	0	0	0	0	0	0	0	0	0	0
IEZ0A8	1.01212	12.8358	1.34613	2.1302	2.29943	2.72261	2.20955	5.79646	3.46482	0.931968	3.10268	1.22607
I8M0UL	0	0.0323706	0	0.0691597	0.139807	0.0654999	0.782149	1.35424	0.0154075	0.0324639	0.14252	0.0611942
QLD7FG	0.387292	0.42227	0.372083	0.451089	0.455939	0.396703	0.403159	0.212842	0.488116	0.30249	0.212475	0.456154
AW6SSY	6.1822	8.44016	25.7318	5.96266	3.04466	2.01264	12.888	25.7588	9.10096	3.95138	6.27554	3.32254
TXK8C3	0	0	0	0	0	0	0	0	0	0	0	0
M99WHW	0	0	0	0	0	0	0	0	0	0	0	0
J2ISHR	0	0	0	0	0	0	0	0	0	0	0	0
ZYJ1QA	0	0	0	0	0	0	0	0	0	0	0	0
P458TM	1.77392	3.18563	3.18979	4.78047	4.01291	2.22538	4.01628	4.74061	2.34662	1.74954	1.66971	1.4697
IH6GFC	0.160435	0	0.294256	0.280294	0.0944357	0.176974	0.089927	0.176338	0.249777	0	0.115522	0
IYZ7RL	0	0	0	0	0	0	0	0	0	0	0	0
PS7EZR	16.6914	17.493	16.731	18.1103	15.8544	17.81	19.2382	18.0948	15.2296	12.2693	15.5132	15.0826
CT0V3V	0	0	0	0	0	0	0.1309	0	0	0	0.0560522	0.120337
WY6BZE	0	0	0	0	0	0.0424048	0	0	0	0	0	0
MDY3TZ	1.27873	1.70404	1.27401	1.41582	3.40105	1.18417	2.76083	2.42923	1.32722	2.07145	1.56112	2.294
AWFB1W	3.1529	3.78815	3.38653	4.50753	4.23576	4.2008	4.35233	4.70212	3.0543	4.86714	4.17849	4.80389
F69WBS	14.637	16.2309	14.2616	24.3545	23.1258	15.9344	20.6023	24.8383	14.5947	16.6972	16.0971	13.8786
X0SKZJ	10.0362	8.31421	7.39912	8.74796	7.00797	8.30312	8.69562	9.04833	9.17424	4.98498	5.96709	5.17154
M16YKD	0	0	0	0	0	0	0	0	0	0	0	0
143H5D	0	0	0	0	0	0	0	0	0	0	0	0
RDCM42	6.28454	9.14757	6.647	20.6052	22.0104	8.28424	6.16458	7.08019	6.84899	7.62777	8.17559	5.86143
MZK8AI	0	0	0	0	0	0	0	0	0	0	0	0
6XTP94	5.89915	3.98438	5.39392	2.82741	2.55051	2.56261	3.86258	2.29519	2.95306	4.13857	3.23279	3.90059
3SQE68	39.0783	37.855	29.1593	30.6094	28.2235	24.4049	32.8421	30.5845	30.8804	30.9255	39.0511	25.8303
96LZZJ	17.7144	20.8095	17.3747	38.7801	37.5825	17.9437	37.4964	32.8275	20.1654	14.1629	14.9224	10.8359
K04B1Q	77.1754	73.1745	82.8987	99.2184	80.7341	49.4625	107.653	72.907	90.5456	43.4758	50.0841	40.6738
6W2W8X	28.766	29.0743	23.6718	31.3602	36.54	41.6	40.6968	29.4042	20.3026	46.6153	30.9869	35.4858
MWEA9C	13.3282	12.4579	10.7604	15.0297	16.5423	16.3396	17.074	18.5088	14.6169	16.231	12.5446	12.296
C4411R	36.8894	53.4831	48.4386	82.6292	81.7178	31.503	72.3768	71.9603	42.1976	25.4135	26.4828	24.7285
09RZEI	0	0	0	0	0	0.0452239	0	0	0.0425521	0	0	0.0845023
3H6922	0	0	0	0	0	0	0	0	0	0	0	0
UPQA7C	0	0	0	0	0	0	0	0	0	0	0	0
LT6PXT	0	0	0	0	0	0	0	0	0	0	0	0
IBE8NF	1.83004	2.40705	1.7049	4.07127	3.61349	1.76236	2.78968	3.39498	2.03009	1.16464	1.99868	1.5567
SJGE27	0	0.130266	0.0730444	0.90452	0.597775	0.955498	0.133938	0	0.310016	7.28327	4.73163	7.11073
B87IR2	1.992	2.30612	1.81994	3.1413	2.67444	2.49363	3.36222	3.44409	1.963	1.70092	1.59015	1.69538
9155DG	0	0	0	0	0	0	0	0	0	0	0	0
PQ8ST8	17.6047	19.6699	16.1735	10.7048	9.77137	12.6468	10.537	11.2058	12.529	14.1526	12.1352	13.1825
69E4XE	9.03255	9.25144	9.63407	8.97199	7.68747	9.94216	9.38068	10.6371	11.1608	11.6297	12.8202	10.014
L8S3TD	0	0.0365912	0.0410357	0	0	0	0	0.073774	0	0.0366967	0.0322205	0.190226
HNG0SX	1.38375	0.874619	1.22607	1.02774	1.03879	0.796383	0.966715	0.925774	1.20726	1.05257	0.693134	1.21939
Q8WI26	1.57119	1.52955	1.33796	0.588218	0.528482	0.742787	0.880688	0.801794	1.33956	0.889695	1.05054	1.38792
V11M8K	2.10574	2.33944	2.73343	1.06939	0.798915	1.12288	1.44323	1.71118	1.92664	1.20038	1.14019	0.750805
G40UBL	6.1667	11.0268	11.1597	4.74047	7.84052	7.75478	10.6462	7.18467	6.91259	5.66413	6.15734	8.51607
RBJ6NI	0.957787	0.74592	0.780754	1.06244	1.71818	1.8615	1.22711	0.85221	1.13612	1.79537	1.05091	1.50411
ZYWS46	4.06087	4.52157	4.22784	4.02723	5.16108	3.43389	4.84222	5.68286	3.83474	3.027	2.36821	2.05367
390B12	0	0	0	0	0	0	0	0	0	0	0	0
YI4YN9	1.99026	2.54176	2.21059	2.88148	1.99765	1.86306	2.49784	2.57974	1.84352	1.45662	1.53778	1.5935
7W2QL6	18.44	11.6626	10.329	10.8388	12.4308	10.019	11.3369	14.7197	7.93014	6.58969	7.35188	7.78558
A2WWYU	0	0	0	0	0	0	0	0	0	0	0	0
908HV2	1.70943	1.34064	1.43014	0	0.211834	1.25711	0.672403	0.857035	0.591418	0.688648	0.345514	0.803585
B8KV7F	3.79922	5.15748	3.26254	7.46	7.31951	3.90138	6.13645	6.86127	3.19744	2.89023	2.23772	2.64676
DW6JLP	1384.27	1100.51	1181.7	324.724	256.143	693.999	261.791	229.361	954.215	621.413	678.216	765.672
LVQ67B	5.47803	7.63899	6.09454	9.69384	8.31728	4.6423	9.17213	8.59227	6.75947	3.77909	3.85986	3.84042
UX3HZQ	5.84921	7.37603	5.58431	16.9892	18.2212	8.74887	13.8126	14.9921	4.84794	6.11545	6.05534	5.52469
XHY39R	15.9573	20.1875	20.4054	45.9682	34.8468	15.9899	34.5486	29.8566	16.0567	16.5162	21.2846	13.6835
U15PRB	0	0	0	0	0	0	0	0	0	0	0	0
L44UVB	3.15187	3.1709	3.77947	3.42278	3.58506	6.13059	2.93595	2.0585	2.11771	7.2092	3.74235	4.7233
N7S79M	15.397	18.5382	14.0445	30.6401	27.9647	12.1252	31.1062	26.6519	19.5275	10.6238	10.1975	9.75831
BGFV7A	72.7928	59.3211	58.7887	43.0243	48.2918	67.1414	48.3579	50.1494	52.2732	64.9991	56.7291	65.9116
N80N6E	2.27981	3.91193	2.2164	4.22245	2.9479	4.69986	4.06409	4.6419	2.15291	1.9003	4.557	2.21472
MY6G43	5.30258	6.11551	5.35987	8.45434	6.88057	8.26691	8.71848	9.22152	4.52523	5.7466	4.79675	5.00326
UY0NCU	14.7162	15.5696	14.5472	17.883	16.5542	14.6414	17.1559	19.4948	12.9056	12.9723	11.2127	10.4797
4Z0G7J	0.245441	0.294368	0.0900336	0.314459	0.057789	0.108297	0.907994	0.863266	0.280223	0.161027	0.235643	0.354125
N3X7TK	0	0	0	0	0	0	0	0	0	0	0	0
UB8UIZ	4.15428	4.55343	3.95083	6.80989	6.20169	2.756	5.7824	6.32165	4.1217	2.5076	2.11732	1.60077
V75HI3	1.02426	1.34238	0.999401	1.42194	1.52249	0.958665	1.75136	1.62615	0.794643	1.47069	1.10257	1.16221
L34K9S	1.09716	1.91399	1.2427	1.65453	1.26444	1.23574	1.16523	1.82792	0.827101	0.631418	0.310463	0.368968
JG4KI1	104.623	87.1414	99.9174	41.9128	38.0117	69.7517	48.3462	59.0358	94.9873	62.467	75.469	64.0987
E5X9TE	4.00458	4.05538	3.40701	4.61896	5.06529	3.53107	6.14555	6.21059	4.22369	2.89088	2.77466	2.8582
2S2352	2.35283	4.13762	2.3201	6.01122	5.45039	4.01867	5.87085	4.17107	2.44205	2.24076	2.76898	2.503
4F14CM	12.7687	10.6313	8.87096	12.0328	12.9138	9.79551	13.2732	13.0775	10.9035	10.0907	9.41711	8.43382
BE9V1M	0.226946	0.106046	0.0792848	0.113284	0.190837	0.0715261	0.109035	0.374163	0.0336502	0.0354507	0.217885	0.200473
PLIR1X	0	0	0	0	0	0	0	0	0	0	0	0
1R27RR	10.714	10.524	11.0941	4.72173	4.924	9.0502	4.83319	6.93123	9.04982	12.1022	13.8695	13.3627
HFA3VM	0	0	0	0	0.129062	0	0	0	0.113788	0	0	0.225965
B7BSQF	0.0462142	0.201552	0.0565082	0.215308	0.0544056	0.152935	0.103616	0.0507952	0	0.0505331	0.133108	0
3CY5UQ	0	0	0	0	0	0	9.06355	7.27066	1.66443	0	0	0
19RR7F	0.370002	0.476767	0.41129	0.352597	0.158394	1.07602	0.113124	0.0739417	0.0698241	3.97225	3.77837	7.00236
MH038J	15.1708	24.4383	16.2487	6.1778	21.4855	49.1348	4.98705	1.81791	3.61094	52.0109	43.4217	58.4832
V78EF7	0	0	0	0	0	0	44.5897	45.1866	8.96077	0	0	0
7XQU0B	0	0	0	0	0	0	0	0	0	0	0	0
5K9V6V	0.508469	0.976784	0.888184	0.803738	1.2542	0.801268	1.23503	0.505646	0.414661	1.12522	0.348693	0.69869
Z2UEVW	0	0	0	0	0	0	0	0	0	0	0	0
2XVM9C	0.427818	0.519262	0.365192	0.808548	0.589174	0.320551	0.488652	0.567821	0.284857	0.0882642	0.139496	0.0915077
R00598	0	0	0	0	0	0	0	0.0309556	0	0	0	0
85DUX5	0	0	0	0	0	0	0	0	0	0	0	0
V0BFA1	0.481304	0	0	0	0	0	0.539562	0	0	0	0	0
WY8I0W	3.89401	4.827	4.27244	5.34496	5.9068	2.85663	6.22249	7.56588	4.39742	1.94678	2.5137	2.02126
18M8R5	0	0	0	0	0	0	0	0	0	0	0	0
IY6VWR	0.0467617	0.229432	0.12865	0.367636	0.206438	0.232121	0.524219	0.552519	0.351878	0.166179	0.0897898	0.240958
GT2ITI	2.12675	2.69896	2.00365	2.0304	2.17536	1.73065	2.42326	1.76276	1.95409	2.43988	2.94561	1.86841
YQ6GWT	0	0	0	0	0	0	0	0	0	0	0	0
BL67PM	0	0.179297	0.201075	0	0	0	0	0	0	0.179814	0	0
V4C5VP	0	0	0	0	0	0	0	0	0	0	0	0
Y0U2QZ	5.90812	5.9352	5.40354	6.93685	5.62316	5.64999	7.75829	7.78992	5.01947	2.82637	3.05341	3.1917
E4ES0U	7.11399	7.70224	6.99538	7.64848	7.20362	5.21329	7.30585	6.83495	8.05501	5.27655	5.49265	5.22948
194FZ1	0	0	0	0	0	0	0	0	0	0	0	0
V00IF4	0	0	0	0	0	0	0	0	0	0	0	0
9F7ELE	9.54844	11.4679	10.3461	15.0566	14.3711	12.8338	16.0399	17.2279	9.05669	12.4005	9.88653	11.5663
TNRA5S	0	0	0	0	0	0	0	0	0	0	0	0
TEZ5MC	0.301274	0.229938	0.20261	0.122816	0.195071	0.166166	0.455951	0.21524	0.265794	0.0988289	0.289247	0.10867
LQ4JD5	0	0	0	0	0	0	0	0	0	0	0	0
DTZ0UQ	0	0	0	0	0	0	0	0	0	0	0	0
L85FTG	0.0860113	0.36172	0.165267	0.472276	0.433957	0.487945	0.550985	0.378149	0.204052	0.349327	0.29492	0.278587
IPJH2T	0.0684397	0.0373104	0	0	0	0	0.0383619	0	0.0532762	0.0374179	0	0
GSE1P2	0	0	0	0	0	0	0	0	0	0	0	0
2L619Y	0.264119	0.431958	0.138407	0.0219733	0.222095	0.312158	0.0634475	0.165886	0.039162	0.0825149	0.036225	0.0972126
KCTF4J	0	0	0	0	0	0	0.117462	0	0	0	0.100596	0
MG21LA	62.9395	74.3915	75.9887	81.4012	110.655	84.5469	96.0584	83.3974	76.2201	61.0914	72.997	54.8898
FSA67V	2.69244	2.73627	2.31671	4.9943	4.18709	3.39167	3.70771	3.47082	1.94927	2.2353	3.11151	2.98031
1QL5BR	8.72223	10.0091	7.45377	12.2919	11.0625	8.82406	10.5073	11.2685	8.21521	5.84889	6.81257	5.59947
HL4WI4	2.54635	3.12712	2.32673	4.59325	3.89591	5.24252	4.79196	4.2133	3.0818	5.95061	4.60697	4.04527
9CW0PF	2.41087	3.60217	2.56575	2.44401	2.41772	2.26543	1.1011	0.883286	1.48284	4.49128	2.35749	4.18701
PT5JT8	18.1755	16.3433	16.1833	15.5298	17.2995	22.48	19.7619	17.1542	21.6034	24.8158	25.1037	21.8267
B8YF15	8.05416	8.91799	7.76171	9.95064	9.9103	7.71744	12.0515	12.3661	8.12343	6.30661	5.69025	4.95917
QHK75C	81.9751	88.0487	128.828	57.0413	50.5582	73.2205	73.2552	65.8163	77.6343	118.181	106.738	115.616
2GQ0W5	13.8471	14.2702	14.9105	12.9654	12.3701	14.9398	15.2585	14.5709	17.0681	12.2642	14.1364	12.4455
RRY62Q	4.5677	4.47498	4.1744	4.46097	4.1972	4.06842	4.97216	4.83338	4.83906	3.733	3.89506	3.62555
3A58UF	0.0254844	0	0	0.0593648	0.0300015	0.0562233	0	0.0840319	0.0264508	0.111464	0	0.0262637
Z5ZQ3Q	0	0	0	0	0	0	0	0	0	0	0	0
TEB0R7	0	0	0	0	0	0	0	0	0	0	0	0
7EVQ6P	0	0	0	0	0	0	0	0	0	0	0	0
QUAB7Q	0	0	0	0	0	0	0	0	0	0	0	0
XR7VEH	0	0	0	0.0747855	0	0	0.791787	1.0586	0.733078	0	0	0
FYJN4C	0	0	0	0	0	0	0.646843	0.443939	0	0	0	0
9API6A	0	0	0	0	0	0	0	0	0	0	0	0
2C1RPT	0.0971294	0.0794261	0.0593823	0.0848469	0	0.0267856	0.0272215	0.0800681	0.201625	0.106207	0.116565	0.225224
9N64NI	1.18583	1.11391	0.680371	1.11556	1.31011	1.02634	1.40095	1.2332	0.473384	0.418919	0.656822	0.752057
3WZ8U6	5.11552	4.93205	5.36406	3.09401	2.50182	1.82515	3.48848	3.27012	4.34843	1.17847	1.45736	1.26714
5H3RNB	0.376888	1.16956	0.77988	1.14808	0.614341	0.607622	1.49503	1.3702	0.902722	0.760818	0.695849	0.806703
L0Z3XE	0	0	0	0	0	0	0	0	0	0	0	0
8XI27A	0	0	0	0	0	0	0	0	0	0	0	0
F46JRG	0	0	0	0	0	0	0	0	0	0	0	0
3P8RB9	0.574445	0.567238	0.781918	0.896304	1.26321	0.490194	0.984192	1.62017	0.719974	0.770348	0.93653	0.871262
KW0KAK	0	0	0	0	0	0	0	0	0	0	0	0
74244R	0	0	0	0	0	0	0	0	0	0	0	0
1Y1G78	0	0	0	0	0	0	0	0	0	0	0	0
CU2I5I	0	0	0	0	0	0	0	0	0	0	0	0
BV66IC	0	0.0404429	0	0	0	0	0	0	0	0.121678	0	0
W6QFYZ	0	0	0	0	0	0	0	0	0	0	0	0
E4NK8R	0	0	0	0	0	0	0	0	0	0	0	0
FE4UN0	0	0	0	0	0	0	0	0	0	0	0.0577612	0
XV4A4U	0	0	0	0	0	0	0	0	0	0	0	0
2QIE74	0.146999	0.34969	0.310464	0.140084	0.125857	0.147412	0.314602	0.235011	0.208054	0.175349	0.24377	0.220354
9Q6FU5	18.3422	16.7438	17.1756	11.8154	13.9035	7.58741	10.8372	10.9236	12.0831	5.35178	8.16706	5.33337
R891U4	6.63615	6.89203	6.23982	9.53933	7.86185	4.63309	8.56945	6.85541	4.26128	2.28483	2.49002	2.7378
VR6UAQ	2.31026	2.44019	1.05932	2.41753	2.08231	3.16562	5.92844	5.99108	3.46566	2.58537	1.75016	1.50667
8MM6DT	7.56255	9.56755	13.2516	6.15853	5.73912	7.2115	7.95945	9.37011	8.19962	8.1873	7.57266	6.81474
U20N0A	11.3354	12.5051	10.1791	19.1917	18.9593	13.6532	20.0148	19.8337	13.7195	11.2974	11.2683	10.3228
LGG9GW	11.1252	13.7619	13.5487	10.9803	12.7289	15.4264	11.8457	12.7682	9.69212	12.8489	12.4612	13.5605
696GFM	0	0.0631574	0	0	0	0	0	0	0	0	0	0
11UTVE	0	0	0	0	0	0	0	0	0	0	0	0
T45VHI	3.76979	5.17785	4.78909	9.08947	6.97397	6.32944	7.76064	7.02776	4.30909	5.34266	5.91308	4.0667
HCHK29	0.504139	0.431883	0.0880621	0.209709	0.127178	0.317778	0.0807374	0.158318	0.112126	0	0.242007	0.0742222
MSXH0Y	0	0	0	0	0	0	0	0	0	0	0	0
S1M30Y	0	0	0	0	0	0	0	0	0	0	0	0
8I9LCZ	0	0	0	0	0	0	0	0	0	0	0	0
UA12B6	0	0	0	0	0	0	0	0	0	0	0	0
CYG1GV	0	0	0	0	0	0	0	0	0	0	0	0
SIP0JR	0	0	0	0	0	0	0	0	0	0	0	0
D5HFJ9	18.5329	16.6395	16.6189	15.1519	15.2119	17.5734	16.3467	15.9417	14.4796	17.1015	13.8318	15.6178
FP1HKG	3.51927	4.72989	3.98363	6.87899	5.4557	3.61302	4.66789	5.4192	4.37603	2.43844	2.69298	1.95708
Z989LG	0	0	0	0	0	0	0	0	0	0	0	0
Z0CX80	0	0	0	0	0	0	0	0	0	0	0	0
F3EUUB	0	0	0	0	0	0	0	0	0	0	0	0
K0WTER	0.276896	0.452855	0.225716	0.290257	0.358573	0.315623	0.807072	0.537674	0.795129	1.02943	0.76208	0.970235
VM9CX9	83.8972	80.035	93.2391	45.7722	41.0012	62.5194	41.5496	39.1522	58.489	70.2522	67.3252	63.2029
YRMJ3W	19.1513	18.6888	19.4695	17.4688	16.5336	17.1433	18.8207	21.2594	16.6789	18.8069	17.4005	18.5724
C5EP31	0.0259309	0.0565457	0.0792674	0.0453037	0.0457908	0.0429063	0.0145349	0.0142507	0.0269143	0	0.0124479	0.0133619
NT79F1	0.0329807	0.215756	0.120981	0	0.077653	0.0181904	0.0739456	0.03625	0.0342313	0.144252	0.0316641	0
TQJ2IB	0	0	0	0	0	0	0	0	0	0	0	0.0513558
D5PZ9F	7.16308	5.59544	7.58309	4.98374	5.16485	9.02178	4.812	4.50956	4.86278	16.5386	7.72213	12.1128
7G3HX4	11.0374	11.7303	10.9739	10.0637	9.58122	11.1299	11.6234	10.5997	11.7452	9.56975	15.2529	11.6621
V5FMPV	11.1952	9.75709	10.3663	11.056	9.42612	15.2468	7.81853	6.98871	6.18589	11.2312	10.1917	10.3614
CT43PN	0	0	0	0	0	0	0	0	0	0	0	0
UR23D5	12.0884	11.8977	11.7449	8.82832	9.92325	5.98254	8.79022	9.91113	10.6478	4.71565	3.3249	4.78119
F87G4A	0	0	0	0	0	0	0	0	0	0	0	0
T1TYK2	0	0	0	0	0	0	0	0	0	0	0	0
P91A7Q	0	0	0	0	0	0	0	0	0	0	0	0
5R798I	0.0145313	0	0	0	0	0	0	0	0	0	0	0
Z2YVAL	65.832	66.5139	65.4629	53.0567	51.9162	53.0498	50.3364	55.6683	53.4005	41.1887	47.6795	41.1099
TDW5KD	0	0	0	0	0	0	0	0	0	0	0	0
715XQU	14.7757	13.7481	15.2989	9.10102	9.1702	15.2786	11.9525	11.7991	12.1526	18.4457	15.7751	18.84
HG54ZH	0	0	0	0	0	0	0	0	0	0	0	0
ED3VG4	1.42263	1.84065	2.56289	3.23662	3.11511	2.21793	3.58305	3.74234	2.58893	0.694827	1.07446	0.723292
LG1UYC	0	0	0	0.0139636	0	0	0	0	0	0	0	0.0123553
1QFN2H	0	0	0	0	0.0172851	0	0	0	0	0	0	0
5EE3V7	0	0	0	0	0	0	0	0	0	0	0	0
02CEIS	0	0	0	0	0	0	0	0	0	0	0	0
LK46G0	0.167233	0.45584	0.102242	0	0	0	0.187475	0	0.0867871	0	0	0
PSQD3A	0	0	0.241022	0.382643	0.193378	0.181197	0.147317	0.361092	0.340984	0.215537	0.189246	0.135429
Y64LBN	0	0	0	0	0.0410445	0	0	0	0.0723737	0	0	0
M977UQ	0	0	0	0	0	0	0	0	0	0	0	0
ELA92E	0	0	0	0	0	0	0	0	0	0.0330102	0	0.031112
52QB51	0.0231704	0	0	0.0269872	0	0	0	0.0254672	0	0.0506716	0	0.0716368
JNH9P6	35.7643	32.6977	31.9221	31.7465	28.1419	11.9993	34.3331	34.7215	31.5763	12.8808	12.7276	9.19626
HJEW4M	0	0	0	0	0	0	0.235341	0	0	0	0	0
6IF3UC	0	0.0527775	0.0591881	0	0.0284929	0	0	0	0.0251207	0.0793945	0	0
IQ2E51	0.6177	0.835123	0.664655	0.316559	0.450856	0.545103	0.65092	0.556723	0.83346	0.256662	0.462571	0.496539
RB932S	5.93069	7.56984	7.18659	4.17767	4.61976	5.15141	4.95656	5.50371	11.8136	6.4267	7.31346	6.38654
WE0YC4	0.0212036	0	0.0518532	0	0.0748856	0	0	0.0466108	0.0440152	0	0	0
JEM7HP	4.53997	3.23843	2.94133	4.36706	4.20129	3.76223	4.12731	4.99001	5.15756	3.964	5.44299	4.18997
LK7ZFW	0.488197	0.644349	0.455561	0.673362	1.19483	0.821961	1.8435	2.14636	3.40029	0.899069	0.789402	1.01949
7FS8F8	0	0	0	0	0	0	0	0	0	0	0	0
L8UDC3	1.15995	1.29593	1.52338	1.26763	1.31497	1.51648	0.834794	1.14901	1.26339	2.31748	1.37487	2.25801
FAZ0NX	54.1541	56.0646	60.3892	44.6802	38.7798	62.6232	50.0496	53.0513	49.5636	52.2155	59.5061	54.9674
RLPB8M	25.7393	21.2695	25.3852	5.83806	4.90407	11.5439	8.39068	7.7055	21.6535	21.1086	12.6485	22.5823
IR4XNQ	5.87148	6.48018	6.03592	4.95359	4.50933	7.45871	4.9694	5.65299	4.37695	6.79381	6.45718	6.25489
J3VGT8	0.530605	1.0744	1.11222	0.706297	0.669272	1.25423	1.10469	1.24972	0.511388	0.828847	0.509422	1.21084
AFU82X	0	0	0	0	0	0	0	0	0	0	0	0
CA7N65	0.106094	0.0578377	0.0972944	1.54463	6.24494	4.38867	0.386541	0.174916	1.40399	0.812062	0.305575	0.519356
D773D7	1.40777	1.5551	1.40425	1.51022	1.24297	4.12743	2.26343	1.5066	3.13378	7.59539	3.43227	6.05143
G09I5U	0	0	0	0	0	0	0	0	0	0	0	0
606BFT	38.6567	21.0867	11.431	3.63408	4.96632	27.5728	4.31	2.27342	16.7865	186.698	26.2307	151.539
D2MD2Y	0	0	0	0	0	0	0	0	0	0	0	0
PBM8DQ	0	0	0	0	0	0	0	0	0	0	0	0
7TP4L6	0	0	0	0	0	0	0	0	0	0	0	0
KRCY3Y	1.08802	1.65755	1.05701	0.286433	0.50884	1.06044	0.651631	0.835474	0.59558	0.3015	0.264724	0.307204
QLB2K4	0	0	0	0	0	0	0	0	0	0	0	0
MT8Q6Z	20.5233	16.9556	15.8426	18.0848	15.2342	35.0264	25.0606	25.1005	16.491	65.4532	20.4366	53.5851
75ENLE	6.10885	9.16736	7.21154	14.8901	12.6311	9.17678	12.439	12.3667	7.07831	7.72423	6.88868	6.14685
9GY8Y8	8.92818	9.73451	8.20975	13.8185	12.338	12.0254	14.8649	14.2437	8.6423	10.973	9.78474	10.6769
0Y3NBD	3.33811	6.90778	2.83217	0.396733	0.400999	0.450886	0.534595	0.599021	1.20204	1.11737	0.882968	1.05312
B85EDH	1.49585	1.9955	1.46323	0.245965	0.580089	0.990033	0.315653	0.154741	0.347045	1.03911	0.287226	0.489681
VNDD6D	0	0	0.0588512	0	0	0	0	0	0	0	0	0
TRMV5M	0	0	0	0	0	0.0711366	0	0	0	0	0	0
TUSV03	5.5518	5.40465	5.22988	6.10343	5.03528	3.68698	7.39871	7.6588	5.23314	1.95128	2.5563	1.72231
CKR9DA	2.24849	1.72154	2.05284	1.96707	1.8941	1.14645	1.88209	2.01006	1.9085	1.15829	1.24727	0.865107
UKG7ME	22.5112	22.6878	24.5828	22.9587	18.5605	22.6467	21.8406	28.7015	23.5178	24.9551	23.1529	25.1905
RWP7TH	1.83323	2.46984	10.1656	1.97201	1.70454	2.11238	4.18879	13.0779	2.62991	1.92794	1.16589	2.10589
YZZN9M	0.459426	0.214679	0.561762	0.152887	0.618125	0.723984	0.588613	0.43283	0.272484	0.789426	0.315061	0.372016
80CTZT	1.32389	1.60686	0.916291	1.57106	1.3233	1.29505	1.34412	0.933475	1.0889	1.55687	1.99049	0.875258
YQMW6D	0	0	0	0	0	0	0	0	0	0	0	0
1N0X92	0	0.137921	0.154673	0.0736669	0.148918	0.139537	0.070904	0	0	0.138318	0.121447	0
NNXL48	14.8001	14.9769	14.4774	17.3997	19.8736	5.76506	21.9838	22.1132	18.6736	6.42272	7.14903	5.76741
WWY41D	0	0	0	0.103532	0	0	0	0	0	0	0	0.0916076
FU8P75	0	0	0	0	0	0	0	0	0	0	0	0
S1YAK4	0	0	0	0	0	0	0	0	0	0	0	0
D4QIXG	0.0738159	0.0804824	0	0	0	0	0	0	0	0	0	0
FX51TG	0	0	0	0	0	0	0	0	0.0609576	0	0	0
YM84CL	0.0246463	0	0	0	0	0.0271871	0.0552591	0	0	0	0.0473247	0
158GZX	5.73978	7.6546	6.96029	8.12178	6.64546	6.69778	8.82755	7.8729	5.56355	4.92759	5.64726	3.17764
M8ED3J	0.0124266	0	0.0455838	0.0289472	0	0	0	0	0	0	0	0
W08ZR1	0	0	0	0	0	0	0.0474722	0	0	0	0	0
V0A42I	0	0	0.0181968	0	0	0	0	0	0	0	0	0
T2LG44	0	0	0	0	0	0	0	0	0	0	0	0
LM30Y3	0	0	0	0	0	0	0	0	0	0	0	0
2H52CR	0	0	0	0	0	0	0	0	0	0	0	0
HVKI9W	0.687703	1.07341	0.885143	1.1804	1.65328	1.15786	1.63116	1.55153	0.803942	1.04485	0.917398	0.954923
18QE6Y	0	0.0184948	0	0	0	0.0374231	0.0190161	0.0372887	0	0	0	0
NHTB1I	25.0926	24.2962	25.0558	22.1688	22.2497	22.8842	23.0617	25.4776	20.491	26.2676	23.6029	21.3248
F0NWTD	0	0	0	0	0	0	0	0	0	0	0	0
FQK9B4	18.5729	22.6807	20.5269	32.6035	30.7711	27.6685	35.7926	38.5295	22.2153	20.4704	17.803	17.9515
V9HKJ8	4.86319	5.73852	5.74051	4.144	3.34589	3.90148	4.88542	3.77176	3.25581	3.7523	2.99142	4.10064
T2LSLY	8.95561	9.01331	9.59182	14.2098	13.2507	12.8327	14.2124	15.0703	9.3644	8.16452	10.1449	7.83245
466SLL	0	0	0	0	0	0	0	0	0	0	0	0
XCRF9Z	0	0	0	0	0	0	0	0	0	0	0	0
WG6QTJ	0	0	0	0	0	0	0	0	0	0	0	0
CY3MBD	0	0	0	0	0	0	0	0	0	0	0	0
B3AG7P	0.408188	0.674756	0.52326	1.01987	0.868069	0.675402	0.878289	1.02032	0.430499	0.41034	0.372929	0.29854
RZZ8M9	0.0359225	0	0	0	0	0.0396258	0	0	0	0	0	0
RDE8KJ	0	0	0	0	0	0	0.0617934	0	0	0	0	0
Y1ZLZJ	0	0	0	0	0	0	0	0	0	0	0	0
YNUS2F	0	0	0	0	0	0	0	0	0	0	0	0
Z2MYMM	0	0	0	0	0	0	0	0	0	0	0	0
6TY0FQ	0	0	0	0	0	0	0	0	0	0	0	0
S1742J	0	0	0	0	0	0	1.55452	1.55344	0.913375	0	0	0
NDS0X0	0	0	0.182796	0	0	0.0824538	0	0	0.0775824	0	0	0
2AM46F	0	0	0	0	0	0	0	0	0	0	0	0
D0J2JD	0.644884	0.914063	1.36021	0.0751114	0.0759189	0.960344	0.415692	0.0531607	0.418336	0	0.0464354	0.0332302
28ZGNX	6.73496	6.82563	6.10682	8.37425	8.21979	5.93469	8.70321	8.88091	5.31718	4.86633	4.70002	4.5865
R0LR40	0.137038	0.149414	0.167563	0.319223	0	0	0	0	0	0	0	0.141228
PKE437	1.90627	2.13617	1.96399	2.79592	3.03377	2.04438	3.0868	2.63844	2.43656	1.87212	1.71155	1.81904
REB8WP	0	0	0	0	0	0	0	0	0	0	0	0
PKYK26	12.8295	12.0683	11.6886	11.7199	8.78573	9.06477	9.68231	11.152	11.4883	9.44404	8.09082	10.5429
5BLU0Q	0.858972	0.543198	0.37811	0.160075	0.0808979	1.26968	0.442954	0.0188824	0.231802	7.79576	0.808187	7.40059
XUK5IW	13.2322	11.3915	13.2214	8.91027	10.1994	10.7348	11.2125	8.43813	9.16067	16.0207	11.562	12.5364
S0MEJP	0	0	0	0	0	0	0	0	0	0	0	0
718L0E	0.297739	0.135262	0.0606765	0.462379	0.262884	0.410541	0.528481	0.586327	0.2704	1.41078	0.940931	1.0356
0W09N8	4.90677	4.48001	3.95104	5.9009	6.15219	2.6843	4.82988	6.00702	4.05771	2.9662	2.70014	2.13784
2I1I1C	3.02788	2.81752	2.23417	2.797	2.94999	2.24588	2.0776	2.35257	1.51717	3.65336	2.98219	3.57778
C8R5TR	1.34546	0.990208	2.50887	0.626839	0.395986	0.630771	0.452496	0.739417	0.733154	0.993062	0.161469	0.970624
R8SYM2	0	0	0	0	0	0	0	0	0	0	0	0
HSB9IV	0.0687577	0.149935	0.0840732	0.20021	0.0809449	0.492999	0	0.11336	0.071365	0.263142	0.0660127	0
T2QKVL	0	0	0	0	0	0	0	0	0	0	0	0
640MI7	2.02444	1.57662	2.03334	1.22949	0.936284	2.3448	1.11853	2.16154	2.43139	1.96065	2.13798	2.04164
PXX11A	0	0	0	0	0	0	0	0	0	0.0713966	0.0208959	0.0224304
85R7J6	12.3935	9.7349	10.5269	6.61148	6.34843	13.2016	7.09267	6.78503	9.4144	20.6897	10.8996	18.0497
RNAX97	0	0.130398	0	0	0	0	0.134073	0	0	0	0	0
F6YQC6	0	0	0	0	0	0	0	0	0	0	0	0
UA18VR	0	0	0	0	0	0	0	0	0	0	0	0
0FM3Z5	12.2262	14.5665	13.2635	24.0905	22.3294	9.66706	22.6373	23.3062	13.9619	9.24757	8.53143	8.46317
G9M8TR	0.108492	0.07886	0.176877	0.421211	0.149009	0.0398921	0.060812	0.178869	0.168909	0.138403	0	0.149079
414R5A	3.47701	3.87622	2.64326	9.34329	8.37058	4.12276	5.88332	8.35902	3.43315	2.20713	3.3007	2.64388
N1MEI5	0.0303436	0.049626	0	0.070684	0.107166	0.0502076	0.102049	0.183433	0.0629885	0.0165897	0.0582645	0.0312715
ASKA2Z	0	0	0	0	0	0	0	0	0	0	0	0
0IRR4S	0	0	0	0	0	0	0	0	0	0	0	0
S8HR28	20.8477	25.5699	22.2578	40.2456	39.651	15.3115	37.0206	39.9265	22.516	11.376	13.8548	9.25536
PCG40N	4.78508	5.09489	5.79214	6.9363	7.85067	2.48446	5.57095	5.47085	5.07468	2.62928	2.31626	1.98247
385S8G	21.0666	24.4616	22.9609	27.6756	24.5237	19.6524	21.2189	25.1765	21.9098	13.8914	12.6282	11.9244
ZNC245	0	0	0	0.308511	0	0	0.29694	0	0	0	0	0.136489
G6K3HX	0.127039	0.0692563	0	0	0.149557	0	0.213625	0	0.263714	0	0	0
N69HTX	6.837	5.71801	6.43222	2.54824	2.85971	4.96873	4.03968	4.95088	4.89224	14.002	5.22035	11.0582
75L298	0	0.0585725	0	0	0	0	0	0	0	0	0	0
L5P6ZA	5.14915	6.44171	6.49627	10.7814	10.4067	5.94264	10.6439	10.2559	6.95082	4.19837	3.68626	4.64712
L65238	0	0	0	0	0	0	0	0	0	0	0	0
TGSI8L	0	0	0	0	0	0	0	0	0	0	0	0
SCV0WK	4.12854	4.90331	3.71851	3.90701	6.79143	6.72958	4.83489	3.99083	4.17032	2.37811	4.65384	1.7475
M2T8LS	2.51447	2.50107	2.53516	1.74693	1.60991	1.84913	3.61008	3.9274	4.37259	1.56768	1.79998	2.04581
XWP5FV	22.4001	22.3924	21.5205	25.4931	22.8976	20.3246	25.8682	27.4646	22.2895	17.8098	15.2533	14.7631
7VIE5B	0	0	0	0	0	0	0	0	0	0	0	0
BA8MPA	0	0	0	0	0	0	0	0	0	0	0	0
L1IIZH	11.3464	14.0221	11.9715	21.6231	23.5893	8.51186	19.5796	19.4477	14.0157	6.57763	7.38841	5.19467
4H8PLX	4.34472	6.14296	3.22177	12.7653	12.9355	5.03999	10.4326	11.2145	3.25846	4.16841	3.98289	4.15982
T2T4K7	1.83763	2.80895	2.35709	4.11279	4.39031	2.85181	4.75631	5.00985	2.95446	3.52623	2.74153	2.91499
51G7A0	2.76268	2.91998	2.92995	4.1043	4.08205	4.75782	4.51922	4.43087	4.09635	5.70267	5.81902	6.07201
G4A8LI	0	0	0	0	0	0	0	0	0	0	0	0
716CPG	1.81941	2.48868	2.02244	3.30582	3.70743	1.56909	3.39693	3.86864	2.46523	1.12856	1.00996	0.920478
YEU6LJ	0.10963	0	0	0	0	0	0	0	0	0	0	0
B5TRXP	1.0148	1.1181	0.613892	2.43859	2.04981	1.04872	1.50887	2.0899	1.06437	1.02788	1.25119	0.847676
JCEG7N	5.21766	6.93606	5.32474	6.9186	6.09523	6.19829	7.514	7.72002	5.39468	5.09086	7.20577	4.30177
44PQND	0	0	0	0	0	0	0	0	0	0	0	0
579L6H	23.2573	26.2896	26.8426	34.8429	27.2207	13.1996	29.0478	27.1449	25.3065	11.3627	12.3521	7.51043
JRBH6H	22.111	17.6273	23.4022	32.5377	33.0275	14.6867	35.5818	37.4994	17.7673	17.0281	13.4674	9.80091
W863MP	0	0	0	0	0	0	0	0	0	0	0	0
3KQL5I	0	0	0	0	0	0	0	0	0	0	0	0
R0YUWC	0	0	0	0	0	0	0	0	0	0	0	0
PY24MX	0	0	0	0	0	0	0	0	0	0	0	0
T8J8BP	0	0	0	0	0	0	0	0	0	0	0	0
QU8SEY	0	0	0	0	0	0	0	0	0	0	0	0
WN69VX	0	0	0	0	0	0	0	0	0	0	0	0
X2NI08	0	0	0	0	0	0	0	0	0	0	0	0
X5PJ61	0	0	0	0	0	0	0	0	0	0	0	0
E2JJBF	0	0	0	0	0	0	0	0	0	0	0	0
BL252W	0	0	0	0	0	0	0	0	0	0	0	0
RH74DG	0	0	0.0263417	0	0	0	0	0	0	0	0	0
CJQU22	0.19551	0.1279	0.0956235	0.409888	0.214819	0.273176	0.219175	0.28652	0.175867	0.114017	0.0750819	0.134326
57MICD	0.176921	0.163222	0.166407	0.190213	0.112151	0.13511	0.137309	0.119667	0.141253	0.0595246	0.104528	0.0140254
RD4S3C	11.656	9.16923	12.6584	1.99473	0.150461	5.61113	0.458488	0.337144	9.23271	7.82609	4.34376	2.81871
ZZ1TXK	30.0142	2.48257	5.99007	0.321456	0.40614	0.532778	0	0.0758376	23.3463	0.754463	0.264974	4.19537
GZIM7B	1.54065	1.57257	11.303	0.114539	0.11577	2.35034	0.110243	0.0360292	0.544365	2.68825	0.597953	0.439169
GR42S7	477.577	544.689	433.484	7.42194	19.44	75.0535	10.2161	2.18402	121.539	75.297	86.4396	63.3409
1XYC2X	7.60269	8.13693	5.98099	0.358109	0.164527	1.38747	0.438681	0.399383	3.33626	2.90351	1.55644	1.12343
Z27ZCC	6.21238	2.65625	1.63839	0	0.143402	0	0.136556	0	1.13788	1.06556	0.81864	1.00429
NC5AX6	11.5373	8.16797	7.18125	0.243218	0.430207	1.15173	0.526715	0.315589	2.49249	2.51168	0.852053	2.09825
8M4W4G	34.1622	7.11404	5.44849	0.494281	1.43634	2.22359	0.773082	0.116611	11.7275	5.85845	2.39367	5.57624
E6DCH5	27.9557	19.1979	18.391	0.513872	0.283307	3.45099	0.269781	0.484929	8.1594	4.25413	1.84836	2.10809
WCL8RF	83.5053	66.6237	31.3025	0.221854	0.313935	8.44658	2.51969	0.334974	23.2891	12.6217	9.39968	7.89134
4L64XG	38.5043	16.2679	18.6362	1.30804	0.566614	4.42435	1.79854	0.264507	11.6563	8.94683	4.08179	2.14943
9H7QHH	69.602	32.3383	28.7077	0.623062	2.72896	5.04855	0.799592	0.71863	13.7573	9.48897	9.13044	11.5773
TVZ3N4	1.23334	0.384208	0	0.102608	0.103711	0.0971776	0	0.0968284	0.274309	0.288986	0.169158	0.272369
NGWE72	0	0	0	0	0	0	0	0	0	0	0	0.124005
5RJ9GW	10.9373	9.33817	7.64203	0.168505	0.20438	1.56396	0.227059	0.0318029	4.2345	2.49946	1.55566	1.3717
CAZ0UP	52.491	34.7836	38.7673	0.0766136	0.464624	3.26517	0.442441	0.722986	9.89951	10.573	5.43109	2.50822
LX12CR	5.14393	3.83739	6.84146	0.10511	0.10624	0.796383	0.101168	0.0991901	1.405	0.789426	0.606492	0.279012
74ZQ7H	36.0947	21.3114	12.4463	0.0727344	0.294066	0.964396	0.140013	0	9.39827	5.39441	3.53732	7.07929
DU894F	2.94271	2.61082	1.48161	0.100807	0	0.286418	0.0323422	0	0.748602	0.536287	0.083095	0.237858
UAR2GI	415.794	432.857	231.528	3.48099	4.14498	47.5775	5.0027	11.0023	132.961	76.9096	42.0774	35.252
QR57P7	6.77515	15.0609	2.81505	0	0.0774373	0.145119	0.0737402	0.216896	2.18472	8.12758	2.21033	0.949054
IV66YP	109.604	137.519	91.5013	5.60756	2.16918	4.91742	0.932857	1.04528	32.1415	81.3062	7.01902	8.94333
ETCQ8Z	159.515	148.063	65.4582	0.548244	1.04434	9.92531	1.64393	0.895441	37.5248	21.4787	10.3071	11.9969
1LNC0L	1.60791	0.398438	0.446833	0	0	0	0.0819335	0.0803317	0.227575	0.479503	0.280676	0.602574
BH9QW3	109.233	69.5262	49.4714	0.985032	2.15054	11.1327	1.92146	1.74756	28.218	16.7936	10.5663	11.9813
JLZP6T	4.97482	2.16964	3.64977	0.0965718	0.09761	0.457307	0.0929498	0.0911326	1.29087	0.271987	0.636829	1.11084
8PDB05	54.881	40.3995	19.1064	0.789153	0.498523	8.59501	1.709	0.651618	13.2296	10.6036	9.39152	5.41153
XK9GFX	163.413	294.017	84.1524	5.69853	1.53595	21.7678	4.20502	1.61327	236.64	66.9621	91.7533	47.1446
QAT9PU	77.2437	97.5176	28.7091	0.159612	0.107552	10.2037	1.53625	0.426762	18.3956	11.1135	8.59571	7.39095
SJ46WD	1468.75	0.504273	794.184	0	0	0.170061	0.172828	0	0.480041	0.168575	110.122	0.317764
DW5R15	146.871	246.937	91.0824	2.19314	1.77337	21.2693	2.36419	1.0762	69.7318	32.1194	12.9438	22.1998
U7YCKB	245.427	177.993	106.369	1.34074	1.33755	13.7203	1.97758	1.95535	70.9569	39.2484	13.2045	17.4404
2028G8	60.6326	48.7572	219.431	1.85356	0.437146	6.26117	0.475743	0.0583053	22.2436	8.99069	21.543	16.4554
FLZ3NT	254.861	201.986	85.3289	2.7163	3.59027	16.095	4.15626	4.14074	49.9631	84.4144	27.787	22.3706
U9PSI8	3.6558	3.90024	2.59555	0.137355	0.0925545	0.867243	0.132203	0.0432063	1.99921	1.46143	0.301923	0.810234
F4SD5C	3.25216	4.14687	3.03298	0.192604	0	0.243216	0.0617934	0	0.972597	0.663	0.158762	0.511262
ESW0GN	39.2948	5.75418	21.1129	0	0	0.316392	0	0	0.65494	2.13267	0.826119	0.118238
Z4GUSD	19.4272	20.7285	12.5728	0.356737	0.257552	2.07542	0.367883	0.0961843	9.08282	4.61695	2.45747	2.70557
VNQJ6T	3.09686	3.45507	8.01365	0.251651	0	0.158889	0.161475	0	1.86877	0.393753	0.345724	0.296889
TG1GNU	2.21583	0.957264	0.766812	0.730426	0	0.138355	0.0468687	0	0.650903	7.54304	0.200696	0.0861732
WZXS8U	0	0	0	0	0	0	0	0	0	0	0	0
ID3W56	0.0707292	0.077117	0	0	0	0	0.0792905	0	0	0	0	0
GMF9U8	0	0	0	0	0	0	0	0	0	0	0	0.165341
H626TW	2.22833	2.84659	2.41968	0.348635	0.489421	1.63258	0.894824	0.822498	1.01833	1.091	0.542825	0.976856
U3SYI0	15.7704	16.6992	14.4173	21.0433	18.8838	19.9568	18.4916	20.6951	15.8202	17.8083	18.0888	14.9489
UDW2C6	23.4373	29.1023	20.8805	52.8283	49.5983	37.0514	39.0156	42.0859	22.2745	38.9586	37.2497	31.9604
GG54U4	0	0	0	0	0	0	0	0	0	0	0	0
I5S7MY	0	0	0	0	0	0	0	0	0	0	0	0
JI5W2T	0	0	0	0	0	0	0	0	0	0	0	0
CLRL59	0	0	0	0	0	0	0	0	0	0	0	0
4Q4EL1	7.87345	8.80185	5.91039	11.434	10.7943	6.04661	12.9604	9.58504	8.17201	3.59628	4.97563	2.51643
N9T5J4	0	0	0	0	0	0	0	0	0	0	0	0
RW0ZF5	0	0	0	0	0	0	0	0	0	0	0	0
9V9JCP	0	0	0	0	0	0	0	0	0	0	0	0
WL2WDC	0	0	0	0	0	0	0	0	0	0	0	0
XD7TDX	0	0	0	0	0	0	0	0	0	0	0	0
H7SKHD	4.19336	7.35118	4.92634	4.21375	5.42061	5.26055	4.05571	5.33202	4.60839	4.13572	4.10489	2.54211
0CFS5U	6.80928	8.81573	6.80579	11.2203	10.2262	6.33052	10.9841	11.9278	6.39236	4.85272	4.743	4.45488
QV6CQV	0	0	0	0	0	0	0	0	0	0	0	0
VIV0M7	0	0	0	0	0	0	0	0	0	0.103905	0	0.244826
U2N233	0	0	0	0	0	0	0	0	0	0	0	0
J26J1M	7.71588	9.47912	8.08914	12.4994	12.5218	7.91193	11.3301	10.377	6.06275	6.402	6.10365	6.53785
3C9G4H	12.6786	12.5097	14.9195	9.32815	10.0196	8.16985	11.7647	13.6043	12.9249	7.05529	5.23054	6.05449
V0ZWN0	0	0	0	0	0	0	0	0	0	0	0	0
QZS15H	0.109226	0.158787	0.178074	0.0424061	0.042862	0.20081	0.0408156	0.160071	0.0566838	0.199056	0.157298	0.225132
V2SZX9	0	0	0	0	0	0	0	0	0	0	0	0
E0LJZ2	1.80098	1.74679	1.48611	2.45798	1.97712	1.84039	2.46489	2.70816	1.96102	0.978606	1.24112	1.25255
5AH6W7	4.81988	5.68497	4.97332	5.94776	7.42498	6.12713	7.97438	7.91695	5.80234	4.3299	5.5564	5.33658
ASBC4P	0	0	0	0	0	0	0	0	0	0	0	0
5VKS5W	0	0	0	0	0	0	0	0	0	0	0	0
LSKZ83	0	0	0	0	0	0	0	0	0	0	0	0
P5H49H	0	0	0	0	0	0	0	0	0	0	0	0
D83DPZ	0	0	0	0	0	0	0	0	0	0	0	0
LQ9DBY	0	0	0	0	0	0	0	0	0	0	0	0
4T3VLP	0	0	0	0	0	0	1.58855	1.16812	0.163418	0	0	0
SLR4F3	0	0	0	0	0	0	0	0	0	0	0	0
NIY9BH	0	0	0	0	0	0	0	0	0	0	0	0
T6B7QM	0	0	0	0	0	0	0	0	0	0	0	0
FBBL0Z	2.68392	3.9001	2.72186	9.26721	9.60168	4.21086	7.17128	7.88319	3.13391	3.2074	3.33413	3.16781
44XKUZ	0	0	0	0	0	0	0	0	0	0	0	0
BS0JGC	3.9399	4.142	3.95552	6.24931	4.56448	2.60073	5.26855	5.88873	4.26003	2.59514	2.5794	1.99386
S9A8HE	0	0	0	0	0	0	0	0	0	0	0	0
3JH8UR	22.549	27.8288	21.5994	30.9259	27.0214	12.9229	29.7248	26.5603	18.8681	11.4849	13.1515	9.72688
R8ZFVV	0.0566511	0.0617674	0	0	0	0.0312456	0.0635083	0.0311334	0.0587993	0	0	0
DZ72WY	0	0	0	0	0	0	0	0	0	0	0	0
2X5BV9	0.28738	0.409745	0.648726	0.102991	0.052049	0.219466	0.0991279	0.048595	0.0688334	0.483443	0.063671	0.592336
D0V14N	0.41269	0.506206	0.580307	0.360503	0.315795	0.489377	0.659266	0.566998	0.578258	0.203066	0.376404	0.297717
75VXC9	0.765522	1.06071	0.877537	0.482963	0.844884	0.826848	1.32303	0.455761	0.413828	0.610359	0.18374	1.26558
MWX564	2.31281	2.74538	2.37185	2.36793	2.19576	2.46894	2.82276	3.44409	2.80705	5.15987	4.20816	4.28651
1UYX1F	0	0	0	0	0	0	0	0	0	0	0	0
H47S4B	1.97199	2.46041	2.23724	2.06004	2.27366	2.53409	2.05115	1.65353	2.78529	2.57865	2.51785	1.4666
NF83JW	0.123448	0.254239	0.318664	0.191712	0.435988	0.302611	0.445926	0.482437	0.185076	0.17998	0.131689	0.0989515
984SQ9	7.69745	13.886	14.4603	4.80873	7.08469	19.0661	8.47227	8.38356	20.5544	38.0287	28.4857	43.919
U0RPSK	7.17322	9.56766	8.61503	15.2402	13.685	11.3999	15.5744	15.2388	11.8153	14.0441	10.9291	12.1408
ZX441X	11.9605	14.1916	13.1976	15.1948	15.5944	8.59341	18.1332	17.1332	11.3416	5.73038	6.53011	4.38964
6QA0V6	35.8841	35.4479	33.657	43.7451	41.3591	48.2817	42.7028	41.1213	23.8982	61.483	48.4162	60.148
C8Z94U	0.784318	0.778189	0.517872	0.886111	0.840238	0.536408	0.756159	0.92241	0.561701	0.728975	0.451804	0.4284
J522CD	0	0	0	0	0	0	0	0	0	0	0	0
N6T05M	5.048	5.46372	5.39148	6.20856	6.23193	6.47614	6.25108	7.16836	5.06095	5.2243	5.42428	6.39219
Y3FQDK	0.0968381	0.123181	0.0394695	0.178584	0.0760017	0.0356071	0.10856	0.141916	0.134014	0.317664	0.0929721	0.116433
SRBD8N	0	0	0	0	0	0	0	0	0	0	0	0
DW9YQL	0	0	0	0	0	0	0	0	0	0	0	0
S6QWPT	0.0598588	0	0.146384	0	0	0	0.0671043	0	0.093193	0	0	0
EEEJ2F	4.92281	6.00597	4.37419	6.50806	6.70847	4.73188	6.72534	7.42897	4.87948	4.11937	4.27037	4.22507
4VQT28	5.67185	4.58434	4.93588	4.30208	4.09911	6.03915	4.03434	3.96349	4.28829	5.04454	4.17692	3.60346
WI1GF8	0	0	0	0	0	0	0	0	0	0	0	0
5M5GQ3	0	0.0521886	0	0	0.0450799	0	0	0.0210442	0	0.0314034	0	0
QA99NK	2.07053	0.783224	0.852524	1.96866	2.03957	1.72464	1.6106	0.487667	3.04814	0.66997	1.27792	0.500801
0D2TP3	0	0	0	0	0	0	0	0	0	0	0	0
21WWMP	0	0.0353488	0	0	0	0	0	0	0	0	0	0
7S7Z17	2.5632	3.68338	2.8981	4.3345	3.74982	3.62008	4.54464	4.26719	2.91642	2.87311	3.14045	3.53685
2UPK1E	0	0	0	0	0	0	0	0	0	0	0	0
VSM9EK	0	0	0	0	0	0	0	0	0	0	0	0
8778WX	0	0	0	0	0	0	0	0	0	0	0	0
2R8T95	0	0	0	0	0	0	0	0	0	0	0	0
RM1BJK	0	0	0	0	0	0	0	0	0	0	0	0
HEB9RX	0	0	0	0	0	0	0	0	0	0	0	0
PTE4RY	0	0	0	0	0	0	0	0	0	0	0	0
1QFX0F	0	0	0	0	0	0	0	0	0	0	0	0
19B2C5	0	0	0	0	0	0	0	0	0	0	0	0
TDG3WP	0	0	0	0	0	0	0	0	0	0	0	0
U9FTP0	2.61357	3.81052	3.71597	3.50425	3.68503	3.11767	6.16646	4.34237	3.0281	2.85782	1.92569	1.94182
ZL3RZ2	12.8596	13.6086	12.6677	10.1896	8.40194	11.2648	10.5817	12.5619	13.774	9.49417	9.2518	9.37191
M6EQ5Q	0	0	0	0	0	0	0	0	0	0	0	0
51BBIJ	0	0	0	0	0	0	0	0	0	0	0	0
29YB95	0	0	0	0	0	0	0	0	0	0	0	0
6DZ4AC	6.61172	7.07946	5.74204	9.18179	7.24478	3.53446	9.00846	7.17395	5.98264	4.81975	2.81581	2.88281
AQGW7I	0	0	0	0	0	0	0	0	0	0	0	0
BAV2IM	0	0	0	0	0.0421874	0	0	0	0	0	0	0
6407UJ	0	0	0	0	0	0	0	0.214748	0	0	0	0
5EKU9C	11.4013	12.3956	9.13097	15.8975	13.4603	16.1411	15.3376	18.3518	11.0821	19.3679	13.8409	18.6774
1W91VF	0.722837	0.669901	1.10481	2.10477	2.06358	3.74757	1.4586	0.953388	0.900297	1.89694	2.42893	2.34656
048ZT0	1.58526	1.82288	1.24988	3.08741	3.81407	2.17869	3.35035	2.5898	1.35766	1.59133	1.58851	0.973099
MVA0XP	4.67725	6.47145	4.74438	6.86838	7.36056	4.23773	7.08451	7.20992	4.3861	2.86699	3.40247	2.51407
QJ8247	93.9199	74.78	91.4869	47.0893	43.4233	60.5251	55.5872	64.5998	93.5303	57.8793	61.5944	58.6433
A449FX	2.30112	3.99717	4.806	6.39248	5.46847	2.54623	5.7842	4.37509	1.90626	2.21142	2.98456	1.83385
ULB97Z	14.7155	13.3397	17.9589	8.47128	8.4296	11.568	8.6276	10.8448	10.8553	11.282	6.71218	10.0813
H7SKKF	5.47124	5.66297	5.14848	6.43124	5.69896	5.61809	8.84693	10.6138	6.93483	8.3811	5.47068	6.3661
V0ST4M	4.29702	5.1178	4.25019	7.90576	6.95969	5.72122	7.74732	7.76132	4.04806	5.74606	5.49188	4.03353
KJ6PEZ	0.150637	0	0	0.0438628	0	0	0	0	0	0	0	0
9FL7A6	8.20732	11.5402	8.18467	15.4098	16.077	13.1349	17.2577	18.2266	15.757	13.0815	14.8444	11.6937
W2DQVT	22.1113	22.4028	18.488	28.5829	28.4019	25.175	26.9264	27.6112	17.1815	25.3568	21.786	24.4238
UDMD5S	0	0	0	0	0	0	0	0	0	0	0	0
GJT3HI	0	0.0118522	0	0.0253222	0.0767832	0	0	0	0	0	0	0.0224057
96ZSDT	0.362716	0.437846	0.190075	0.331936	0.335505	0.500135	0.0580885	0.0854294	0.17479	0.311625	0.360672	0.0801015
KX0AYA	0	0	0	0	0	0	0	0	0	0	0	0
JL0146	0	0	0	0	0	0	0	0	0	0	0	0
SAW90G	0	0	0	0	0	0	0	0	0	0	0	0
ZJW11Z	0	0	0	0	0	0	0	0	0	0	0	0
82NU7A	0	0	0	0	0	0	0	0	0	0	0	0
WTV4H3	0	0	0	0	0	0	0	0	0	0	0	0
HG7TPY	5.76167	7.6964	6.24168	7.4368	6.0491	5.5008	6.00581	7.24014	5.21078	4.51325	5.6934	3.33354
UKC1QQ	1.47591	1.29134	0.99145	3.9474	4.9444	2.88428	4.5245	3.77515	2.76116	2.05217	2.32666	1.80272
0F4FSZ	7.65357	6.82186	5.66182	8.49089	7.14055	5.76206	13.0201	11.2514	9.63185	3.01278	3.6189	2.14937
UZFP7V	0	0	0	0	0	0	0	0	0	0	0	0
6VZ6G8	11.3655	14.1925	10.3677	12.3325	12.3508	15.4763	12.4923	11.5617	10.1545	13.7478	12.7903	13.7438
J6YH7R	0.204916	0.111712	0.100224	0.477343	0.892579	0.474687	0.367552	0.202706	0.446643	0.291287	0.639391	0.263978
Q3LZKR	3.01886	2.85914	2.11155	2.23484	3.14735	5.70064	3.19785	3.6696	4.39464	6.81179	5.96862	6.19598
8F9XT7	5.86796	6.5071	6.58732	8.8173	9.10071	9.1681	8.93563	9.5754	8.14836	7.11712	6.19131	6.9349
93VR75	0	0.0533005	0	0	0.0287752	0	0.0274014	0.0268657	0	0.0267271	0	0.0251902
DR4P4T	5.01285	6.0599	4.80835	7.49382	6.48579	6.19534	5.73966	4.97484	3.6168	5.28975	6.60699	4.92539
U1YD0R	3.54489	3.81838	2.6164	5.70725	5.40755	3.87886	4.78156	5.18198	3.22032	3.18205	3.05413	3.00643
B1FH48	0	0	0	0	0	0	0	0	0	0	0	0
HHIJ6K	0	0	0.0563762	0	0	0	0	0	0	0	0	0
TU6B9Y	0.0224414	0	0	0	0	0.0247549	0	0	0.0232924	0	0	0
PH3TVM	17.2113	18.0405	19.5201	20.2725	20.2947	22.7461	24.3591	29.2444	18.5256	18.7592	20.9413	17.3092
FV76QW	7.38374	7.11182	7.08238	8.81276	9.10716	5.03662	7.89725	7.95794	6.20139	6.70438	3.8075	4.88031
7IR32M	0	0	0	0	0	0	0	0	0	0	0	0
G1QZ2L	0	0	0	0	0	0	0	0	0	0	0	0
MW20QI	0.54029	0.67324	0.471884	0.134848	0.408893	0.446992	0.302844	0.233297	0.480667	1.26596	0.518721	0.87499
HF93XK	2.07478	2.34699	1.87098	2.03393	1.59782	1.583	2.06425	2.21393	1.88427	1.72041	1.21177	1.60367
4JQ70I	0	0	0	0	0	0	0	0	0	0	0	0
PNA3V8	23.3727	24.8257	25.3902	17.8387	17.3432	21.4887	23.7583	26.8446	31.2276	23.7056	27.9888	24.9097
AJBD6K	72.5882	68.607	72.387	66.5624	56.572	64.1996	63.9239	64.2473	47.6943	37.9894	39.46	34.0166
JVCS8V	3.81788	4.60086	3.3642	0.828147	1.92886	2.84743	1.75013	1.05333	0.882373	7.31837	2.78991	6.72232
KS992H	0.313229	0.683036	0.5745	0.364827	0.368749	0.691041	0.175572	0	0.325107	0	0.300725	0
465ER6	1.12763	0.787626	0.797119	0.67721	0.871169	0.835728	14.7349	15.5119	6.72972	0.0577973	0.456726	0.363159
DE3F1C	2.76413	3.13242	4.79032	1.41961	0.512453	0.888318	0.756379	0.550213	1.35541	1.42793	1.21196	1.72714
SYM6HI	7.89526	8.22958	6.04947	20.1302	19.6282	10.8218	15.6075	13.5998	8.71108	7.2473	10.5724	6.72414
IKTL0T	0	0	0	0	0	0	0	0	0	0	0	0
R0G8AX	0	0	0	0	0	0	0	0	0	0	0	0
RXI95B	0	0	0	0	0	0	0	0	0	0	0	0
FK6HB9	110.992	123.92	164.895	12.4066	8.72174	88.1633	14.1612	11.1075	8.5754	211.521	39.9891	149.43
SY3941	0	0	0	0	0	0	0	0	0	0	0	0
1E0YQ2	2.51185	2.9405	2.32776	2.98721	3.23722	1.91039	3.37907	3.26942	1.98963	1.59014	1.37079	1.30795
JUK8XQ	3.00894	3.25402	4.06803	5.27114	5.44301	5.28903	5.29284	4.59783	4.21484	6.01856	3.73433	4.15982
DFQU70	0	0	0	0	0	0	0	0	0	0	0	0
P862LP	0	0.159375	0.178733	0	0	0	0.0819335	0.0803317	0	0	0	0.150644
30WSHQ	0.863189	1.45093	1.29734	2.15738	2.83686	1.68614	2.54014	3.04392	1.30655	1.23881	1.24309	1.03785
34Z3BG	1.40911	1.56536	0.845238	4.06694	4.39236	1.86721	3.01032	3.7697	1.55453	1.49235	1.50601	1.3974
UZQ5G1	0	0	0	0	0	0	0	0	0	0	0	0
L198ZR	0.220897	0.148213	0.20777	0.692689	0.600117	0.524826	0.800051	0.616322	0.423274	0.315861	0.114196	0.21014
C0LV86	0	0	0.0571777	0	0	0.0515824	0	0.0513971	0	0	0	0
WHR9G5	0	0.204911	0.2298	0.218896	0	0.103656	0	0	0	0	0.180435	0
TS0Z6E	0.070351	0.345171	0.301075	0.204849	0.600449	0.116405	0.1183	0.193312	0.146037	0.0769257	0.0337712	0.0181256
0HM9I7	0	0	0	0	0	0	0	0	0	0	0	0
BAEJ4E	10.0448	14.6304	11.461	11.9484	11.5018	7.02205	12.6298	12.3996	11.6141	6.20956	5.93578	4.81415
33LHWC	2.96488	3.70959	3.03098	5.60449	4.46313	2.30546	1.7981	1.92321	1.66477	2.39161	1.1666	1.50273
H9N7U7	0	0	0	0	0	0	0	0	0	0	0	0
Q4S157	4.07029	4.27525	4.35156	6.15556	6.99946	3.8317	10.7982	7.14397	8.31656	7.27022	5.70825	6.23723
DGF9N8	2.13295	3.36973	5.00322	5.27282	4.71456	2.54491	4.29428	3.82757	1.94275	2.71307	1.83884	1.74957
W45FCN	0	0	0	0	0	0	0	0	0	0	0	0
0W0WAG	32.8772	28.9176	29.4903	22.9544	22.426	27.3646	28.3249	25.297	28.2114	20.16	21.391	19.6478
2L64QD	0.0309625	0.135035	0.0378593	0.0360629	0.109352	0	0.0347103	0.0340317	0.0642733	0.118497	0.0297264	0.111683
M4G3QU	112.29	99.6313	80.9767	117.966	102.549	121.714	105.284	115.145	92.536	123.291	110.452	112.434
696ALD	0	0	0	0	0	0	0	0	0	0	0.0520485	0
4M6CWI	4.37166	5.41741	4.12093	8.16481	9.22748	3.31403	8.13924	8.59398	4.75731	4.29588	3.23568	2.1832
N3Z787	0.681066	0.742575	0.320297	0.488158	0.555081	0.173372	0.587311	0.230332	0.380634	0.229143	0.251491	0.215967
EAT06N	0.0250849	0.191453	0.0613449	0.0584341	0.236249	0.110684	0.0843637	0.055143	0	0	0	0.0517039
LGSY73	0	0	0	0	0	0.0276241	0	0	0	0.0821484	0	0.0774247
D9EGN0	0	0.128965	0	0.0344417	0	0.0326191	0.0331499	0.0650037	0	0	0.0283901	0
4RQ7RI	0	0	0	0.0691597	0	0	0	0	0	0	0	0
Z3AS8D	0	0.0861775	0.0483224	0	0	0	0.0443032	0	0	0	0.0379419	0
2S6U7G	17.6665	17.5399	18.7047	13.8995	10.8121	14.0028	14.7553	17.4888	17.5168	14.4562	13.3949	15.7651
VAS4HN	24.2794	27.9365	49.2687	15.7038	11.9197	9.1174	17.8366	31.3988	23.5915	7.28669	11.0103	5.80293
JF9XSQ	6.19481	8.8786	6.59119	17.0082	16.3148	7.47269	12.9708	14.1998	7.12972	5.0967	5.48225	5.13313
FM08JD	0.0321043	0	0.0392554	0.0373928	0	0.159363	0.107971	0.0352867	0	0.175523	0.092468	0.132344
EYB30S	13.4773	14.9666	12.0543	14.8253	17.159	9.38805	20.6485	20.7112	13.0558	10.3431	8.88976	7.81924
Q7P4IG	10.0812	11.8042	12.0581	18.8052	18.4994	15.733	18.5044	18.0047	14.0707	21.9608	13.1811	15.2648
42QIIL	1.1014	2.13155	6.36332	3.52779	1.76665	2.50583	12.0694	21.2306	3.32948	12.1939	3.87284	8.68338
G1MAHE	0	0	0.0163476	0	0	0.0147478	0.089927	0	0.027753	0	0	0
BW4WT5	0	0	0	0	0	0	0	0	0	0	0	0
ZG5TLI	0.466634	0.4579	0.266269	0.579735	0.183115	0.223054	0.139498	0.205156	0.500474	0.493236	0.0896011	0.240452
H5KB4L	16.2358	16.9539	16.5607	16.3036	18.082	12.0872	19.5737	18.2861	12.8632	10.5618	8.4323	7.63721
YN9M68	3.79328	6.26454	3.52457	12.8481	12.0053	6.24711	9.62906	10.7347	4.37458	3.84054	4.95347	3.67462
WU8RK2	15.4159	21.1384	15.4487	30.769	31.6211	24.4392	30.1425	32.3518	18.198	18.6573	23.6489	17.3562
FZUB0X	10.4726	12.5462	9.71794	17.5747	18.0591	14.0859	17.9983	17.6883	9.37782	9.35568	9.28055	9.09987
7AU96Q	26.79	30.1798	29.8081	22.584	23.2404	21.7764	24.9398	25.7649	27.8545	21.663	21.4937	18.6555
BE35K4	0.461714	0.542742	0.71452	1.22679	0.908751	0.867422	1.07564	1.11012	0.359417	0.662633	0.367092	0.394049
LC98AP	80.6683	107.941	85.2094	188.276	178.884	85.0405	98.4667	104.427	64.1456	54.968	55.9405	56.4295
C788P2	1.75472	2.04388	1.50074	4.91958	5.28854	2.76593	3.55802	5.14837	1.95562	1.45214	1.65705	0.948659
ETL5CI	2.5624	2.55297	2.34087	1.88675	1.8897	2.51792	1.70043	2.16896	2.06346	2.81798	1.75318	2.53452
4YLW35	0	0	0	0	0	0	0.0158392	0	0.0146647	0.0154494	0	0.029122
AZUL8B	0	0	0	0	0	0	0	0	0	0.0413365	0	0
HMQ0R1	0.170606	0.0310024	0	0	0.0334743	0	0	0	0	0	0.109197	0
NC53K6	0	0	0	0	0	0	0	0	0	0	0	0
9HZQ4R	4.4242	4.83877	4.40009	8.24638	7.67083	5.4799	6.71066	7.14667	3.92067	2.87401	3.151	2.56693
39SMC6	22.4072	25.0887	20.7295	22.0746	18.844	22.2376	24.39	27.203	19.8432	22.3926	15.1406	18.7153
XVG555	0	0	0	0	0.0463696	0	0	0	0	0	0	0
555DAI	19.8144	23.6219	19.0277	42.2505	42.8129	31.2182	37.811	42.1937	25.5522	24.4292	27.656	25.8112
GQ96QH	0	0	0	0	0	0	0	0	0	0	0	0
76C240	0.318453	1.6319	9.34529	1.16837	0.581092	1.28218	4.21259	7.33292	0.528846	0.574553	0.458609	1.34558
NX52FE	1.38751	2.07369	1.65041	2.69894	2.61684	2.16047	2.07394	2.83742	1.68504	1.90421	1.58132	1.89686
C56SYK	9.08403	8.81831	8.84537	11.713	10.6104	9.70655	10.8749	10.2191	7.40986	7.54699	10.0193	8.70184
NCC7G2	1.51687	1.90889	1.14405	3.37661	2.95396	1.77489	3.79825	3.59935	1.72888	1.29435	1.88504	1.08113
Y0H2IU	0	0	0	0	0	0	0	0	0	0	0	0
0513A0	7.6952	8.59706	7.56609	9.11014	9.14604	8.46525	9.4775	10.3118	8.16206	11.2729	7.65113	11.2005
JG2I4T	0.473948	0.328842	1.00099	4.06487	10.0432	0.570335	3.91241	2.55729	2.6832	1.17782	2.64743	0.799266
PJ2K6A	5.95911	6.17776	5.37527	16.726	15.7558	3.66389	10.842	8.26781	9.12553	2.02958	1.9696	2.61762
TX00RK	2.57244	3.17873	4.15198	3.59542	4.19938	2.49712	5.84453	4.4108	3.45318	0.375046	1.21841	0.954396
ASR8I2	0.327787	0.25992	0.364364	0.115692	0.0701613	0.0657416	0.200435	0.109176	0.0927865	0.238947	0.1049	0.522071
JWR0C3	6.012	17.3462	14.4212	8.04666	7.71365	4.64098	4.47166	3.20921	4.19975	3.21779	3.85167	3.10384
8W5KIC	0	0	0	0	0	0	0	0	0	0	0	0
DMG0NT	0	0	0	0	0	0	0	0	0	0	0	0
Y2ZFHH	0	0	0.0567741	0.10816	0.109323	0	0	0.0510343	0.0963847	0	0.044578	0
62PV47	0	0	0.115634	0	0	0	0	0	0	0.103407	0	0
AJY7W8	55.2537	62.3475	53.4055	58.9414	62.2854	54.3469	86.5218	104.086	127.692	98.2023	94.3283	92.804
GLDH4J	21.5179	30.6331	23.5301	24.6142	20.6774	24.8168	40.3217	33.0343	36.7146	46.0247	43.4339	47.5609
ASV59L	0	0.118218	0.176769	0	0	0	0.0810331	0	0	0	0	0.297976
U5UTMI	12.6599	11.9048	13.0847	8.74578	7.51597	9.12327	8.98708	10.765	16.3402	10.7095	12.3634	11.5516
TB6UZQ	0.188837	0.308837	0.2309	0.549858	0.333462	0.26038	0.582159	0.207556	0.0979988	0.516212	0	1.50824
XHC94G	5.07432	7.37679	7.97735	8.50344	7.33509	5.44512	14.1633	14.6831	8.99286	4.35957	4.72261	3.91322
C19Y0U	3.11631	3.57548	3.15389	5.03684	4.70719	2.85583	3.88049	3.66762	2.63735	2.55828	1.98847	2.2333
DB172U	11.1756	11.0752	12.6693	9.78914	8.34838	12.2552	12.9626	12.9185	7.4762	24.7415	13.3456	20.3279
TG362X	11.2246	12.9231	10.9052	24.1929	25.298	14.2919	23.3458	22.5541	12.805	9.56572	9.68244	8.41462
E8HE72	0.597983	0.927831	0.534325	0.375032	0.27076	0.608889	0.644582	0.606701	1.19358	0.100595	0.309137	0.308135
0TW07M	2.2303	2.95398	2.39765	5.90148	6.194	2.71616	4.98375	5.46215	2.53238	1.66129	2.3712	1.72774
3ELC0K	0.956998	0.776504	0.925248	1.58124	0.943221	0.687404	1.59678	1.51664	1.20119	0.973428	0.534182	1.05507
H5DQEZ	0.325993	0.604239	0.199303	0.227816	0.383775	0.03596	0.365452	0.179154	0.203013	1.39019	0.312979	0.403154
25CQ7A	22.2369	19.8297	16.9263	18.8675	12.6558	22.2145	18.4488	16.3886	20.4818	38.0829	31.3169	32.5542
MZL9F0	31.9732	23.3767	23.2636	30.0151	22.8391	27.646	32.6697	30.6125	31.9757	28.1784	37.0919	28.3172
WN8I4K	0	0	0.261798	0	0	0	0	0.117665	0	0	0.102779	0
RCR30R	10.0659	7.56722	8.65497	5.08576	12.5535	9.43046	6.0286	5.10244	5.39077	3.56835	3.83914	3.78948
X4YWGS	50.9066	43.0486	49.7734	20.5043	18.4428	27.3762	20.9465	23.6804	35.3896	26.3206	28.571	26.2316
Y7GC2W	0.367426	0.371296	0.19724	0.208756	0.0844003	0.158167	0.100463	0.246248	0.148823	0.705536	0.163473	0.775794
G5MRUB	7.9766	10.1503	7.68368	8.55126	11.4578	9.24236	9.9146	10.2789	9.79435	5.89954	7.1097	7.10846
HX0TR5	0.76107	1.18543	1.26295	2.0578	2.01593	4.13768	2.5291	3.91368	1.52344	1.45634	2.40083	1.56869
9D95UI	0.0350505	0.439485	0.342863	0.163297	0.226948	0.154656	0.510811	0.250412	0.363797	0.153305	0.134605	0.0903059
XDEJ3R	1.01234	0.855029	0.993753	1.47802	1.44356	1.55709	1.43857	2.06866	1.06552	2.07357	1.09512	1.57229
K8VWCH	2.24448	1.74799	2.29047	1.27762	1.88737	1.99186	2.8567	2.28149	1.2261	2.69413	1.15035	1.54788
9Y0BJI	7.57647	8.23169	7.86391	9.94116	10.4242	9.25351	9.92656	10.6545	6.81343	9.24549	6.46863	9.19414
5R1TDK	0.103192	0.138476	0.116471	0.231135	0.205586	0.140098	0.19577	0.340263	0.0659107	0.399265	0.0914513	0.302681
B9Q4RC	10.1502	10.4159	11.1943	10.7474	9.86189	9.71966	10.9731	10.8183	10.1971	8.28946	7.0004	6.95506
AEUB1M	6.84596	8.16332	6.92634	17.4174	16.0059	8.18659	11.8968	13.6452	5.68549	4.88009	5.29302	4.29249
6PF3XA	0.480486	0.913745	3.83933	0.663753	0.526188	0.320477	0.901918	1.28958	0.719065	0.45208	0.364752	0.840653
I94R61	9.2336	7.58652	9.61175	4.31499	4.69347	7.11533	5.48132	5.27081	7.37811	4.99686	4.08042	4.74829
K7L4LL	32.8018	30.3377	36.8341	13.4921	14.2197	24.272	19.2507	25.4644	43.8032	34.0214	29.8715	28.3457
BNX2MS	8.75461	7.02799	7.60423	5.51805	6.08012	6.58039	5.64022	5.26593	8.04772	6.71262	5.8682	7.56444
FRTK5I	1.01127	1.2516	1.15298	3.24706	2.50974	2.05015	2.4512	2.34319	1.09217	1.56901	1.35139	1.64779
84JEJ8	13.9597	15.4072	16.899	10.1371	10.788	10.4273	13.0452	13.402	14.6002	11.378	11.0077	9.49913
DL2M7Q	19.4021	22.0447	26.4044	36.647	41.8161	21.3142	37.0436	40.924	25.3427	29.1832	17.6135	23.7914
M3ZMX5	2.64834	3.71799	2.82076	6.69944	6.54472	4.08025	5.73662	5.7207	2.69425	2.95807	2.90405	2.53985
G9P5A4	0	0	0	0	0	0	0.17238	0	0	0	0	0
ZDQ9N1	30.9806	30.2184	36.4857	20.0982	18.9704	20.9088	23.7787	23.8391	27.6917	28.2445	34.8413	31.0799
SWIT4Z	0.755609	1.01489	0.990869	1.70914	1.17316	1.98109	1.84146	2.66004	1.3753	2.07155	1.21959	1.56872
F8RJMX	0	0	0	0	0	0	0	0	0	0.217956	0	0
JW8TM2	0	0	0	0	0	0	0	0	0	0	0	0
9XRG1B	0	0	0	0	0	0	0	0	0	0	0	0
BX3ZCH	0	0	0	0	0	0	0	0	0	0	0	0
4X43I0	5.77256	7.18974	5.43547	13.5941	12.6986	6.46062	12.3285	11.0686	6.53812	4.58429	5.29939	3.995
URL0E3	5.16932	6.74075	5.97137	8.86486	8.66964	6.03175	8.57605	9.23639	5.27097	4.57306	4.53898	6.13051
LLQV15	0	0	0	0.0986441	0	0.093424	0	0	0.0879045	0	0	0
N4M3NX	0	0	0	0	0	0	0	0	0	0	0	0
2QEP5L	0	0	0	0	0	0	0	0	0	0	0	0
C0VLK2	0	0	0	0	0	0	0	0	0	0	0	0
17IBTU	0	0	0	0	0	0	0	0	0	0	0	0
XU1VCS	0	0	0	0	0	0	0	0	0	0	0	0
XSA7KG	8.39476	7.31247	7.66624	7.30248	7.27453	8.37905	7.89027	9.77356	8.5723	8.04218	6.16409	7.64186
SUE7LX	17.1512	21.78	17.2074	26.3004	26.2645	23.3599	28.5754	32.5901	24.2621	17.6074	21.3057	17.5362
MZM9C8	1.94781	2.20724	1.73943	5.48049	5.75841	2.54695	5.04186	5.92955	3.54361	2.30933	2.17472	2.30059
J7RV1V	2.21682	2.34329	2.77493	2.81831	2.72475	2.51996	3.42866	2.2466	1.9421	1.63517	1.40686	1.78896
XIF53R	4.57137	4.64946	4.14355	5.1787	6.22503	7.08728	4.41081	4.83703	4.16638	4.94885	4.19235	4.26582
S7RYVI	9.8116	6.11012	6.89721	3.23147	3.95839	6.46548	3.7694	4.14	6.48398	9.24183	6.84443	9.42995
U22U4T	62.0391	69.8003	58.8965	71.0076	65.8277	73.6652	65.9533	70.6345	54.3579	50.1185	56.2771	49.0078
HY2LYN	4.90168	5.16671	5.44563	5.3612	5.25899	6.02109	5.82987	6.95459	5.22848	3.81568	4.52349	3.84815
MX4JUX	0	0	0	0	0	0	0	0	0	0	0	0
84EG73	0.239516	0.108811	0.292867	0.325466	0.587437	0.132104	0.402761	0.438764	0.165732	0.458325	0.498234	0.2057
A2Z5WA	196.334	173.216	214.633	124.895	125.258	201.306	162.919	168.353	302.568	270.925	265.401	325.425
QS3S2N	1.44193	1.27322	1.62654	2.66111	2.10396	1.7474	2.52715	1.88621	1.26474	1.2991	0.906662	0.837196
6Z1DTG	0.749372	3.2455	2.96522	3.39427	4.12917	1.504	5.81054	2.19641	5.70378	22.5791	4.45663	12.0563
VUSB1V	0	0.109448	0	0.0584589	0.0295437	0	0.0843995	0.110333	0.0520943	0.0548817	0.132515	0.0387944
K2AT2P	0.377161	0.989983	1.02483	0.52064	0.93736	0.523906	1.69126	1.13617	1.50786	9.27157	12.5798	8.22017
ZP1VNA	0.0688376	0.4128	0.378769	0.661461	1.09403	0.474588	4.64949	2.47791	2.48282	14.3579	30.3846	10.1803
IXQ7CK	0	0	0	0.0359688	0	0	0	0	0.0320528	0.0675357	0	0
90MGLP	0	0	0	0	0	0	0	0	0	0	0	0
Y01GTZ	8.75978	9.80621	7.78271	9.54571	7.79385	5.82353	10.7627	10.1312	8.29654	3.63119	3.54592	3.56499
7NXA6B	0.0731873	0.212792	0.258525	0.0852432	0.220186	0.37675	0.200557	0.151946	0.0168806	0.204513	0.0468437	0.243037
S1CX09	0.164674	0	0.0503387	0.14385	0	0.0908253	0.184607	0	0.0427297	1.75562	0.118575	0.0848549
S9MBQ6	0	0	0	0	0	0	0	0	0.0102409	0	0	0
CH1R66	0	0.224433	0.251693	0.335651	0.242328	0.136238	0.0461517	0	0.341837	0.585208	0	0.0848549
K3AWUS	11.1618	9.34574	9.13693	7.57204	6.23912	7.91385	7.33581	8.16637	6.9599	7.99379	7.55863	8.57029
0IF9U9	1.59675	1.39605	0.939374	1.26325	1.29456	1.61181	1.77314	0.877517	0.500318	3.01428	1.09914	3.47745
6CGE3J	7.59103	7.75997	5.99481	9.34831	8.87961	12.2991	5.97317	5.54816	2.08765	6.302	8.64345	5.67054
97HAW6	0	0	0	0	0	0	0	0	0	0	0	0
4B1RJU	0	0	0	0	0	0	0	0	0	0	0	0
817PZD	0	0	0	0	0	0	0	0	0	0	0	0
HD0F2Q	2.14285	3.7138	4.36043	6.68662	7.00324	4.99213	13.8935	11.9521	7.718	9.19761	7.70723	7.15252
QY7BN7	0	0	0	0	0	0	0	0	0	0	0	0
R4XM31	0.732464	0.657683	1.2644	0.351285	1.21735	0.475279	0.67622	0.805071	0.62608	0.471128	0.289562	0.444037
A138U3	18.5399	18.5601	14.0619	14.2428	13.5743	13.4389	16.1748	17.5429	13.0544	10.7999	10.473	9.99124
ANT7GU	0	0.127689	0	0	0	0	0	0	0	0	0	0.0603468
7T8Q8E	10.2759	13.3411	15.5184	16.3272	19.1832	15.3976	19.6657	18.476	18.2486	6.01865	6.90027	5.22365
HQKU7C	26.5779	26.6329	26.2158	40.7916	39.2209	51.674	33.4222	33.7263	27.5673	33.0857	29.9376	30.0656
Q96YMU	13.636	12.0874	12.8778	17.5609	16.7056	21.1563	19.5121	18.034	17.2599	10.6676	9.15352	13.8245
3BDP96	92.0296	117.99	135.232	131.178	171.115	133.712	130.737	111.595	79.8573	61.2247	105.784	56.1682
42IH8X	5.53552	10	7.00703	5.71176	5.04606	6.18302	10.589	9.33053	10.2328	8.1297	5.93872	6.56625
[truncated: 64,982 more rows]

## Sheet: S4
Table S4. Protein-Coding Genes within the Chr02 QTL Interval
Chromosome	GeneID	Mutation	Start	end	Gene Family	Function description
Chr02	Ah.1K6RTV.1		97068567	97073321	xylem serine peptidase 1
Chr02	Ah.V389BR.1		97075107	97078377	subtilase family protein	Encodes AtSBT1.1, a subtilisin-like serine protease. Cleaves the phytosulfokine AtPSK4, a growth promoting peptide.
Chr02	Ah.3G00JX.1		97088027	97094641	phospholipase D beta 1	phospholipase D (PLDbeta)
Chr02	Ah.32Q5MD.1		97123309	97127650	shrunken seed protein (SSE1)	Encodes a protein with similarity to yeast Pep16p, a membrane localized protein involved in peroxisome assembly and protein-trafficking. SSE1 mutant seeds do not accumulate oils and dessicated seeds have a shrunken appearance. Involved in protein and oil body biogenesis. SSE is expressed during seed development, reaching the highest peak in mature siliques. Expression in leaves and roots is low c…
Chr02	Ah.PAP2UH.1		97127910	97130320	Ubiquitin related modifier 1
Chr02	Ah.IDJ1ZL.1		97131474	97134979	P-loop containing nucleoside triphosphate hydrolases superfamily protein
Chr02	Ah.6F7MAW.1		97136727	97137047	peptidoglycan-binding LysM domain-containing protein
Chr02	Ah.VFVG10.1		97138835	97142467	disease resistance protein (TIR-NBS-LRR class), putative
Chr02	Ah.RCBN0E.1		97145227	97145727	Toll-Interleukin-Resistance (TIR) domain family protein
Chr02	Ah.K2ERIL.1	TCG(Ser)2TGG(Trp)	97169368	97172083	peptidoglycan-binding LysM domain-containing protein
Chr02	Ah.57U25Z.2	TTC(Phe)2GTC(Val)	97184120	97187541	disease resistance protein (TIR-NBS-LRR class), putative
Chr02	Ah.5U4NCD.1		97192249	97192749	Toll-Interleukin-Resistance (TIR) domain family protein
Chr02	Ah.BDU77R.1		97207708	97209816	TTF-type zinc finger protein with HAT dimerisation domain
Chr02	Ah.HW7D1Z.1		97428867	97430777	gibberellin 2-oxidase 6	Encodes a gibberellin 2-oxidase that acts on C19 gibberellins but not C20 gibberellins.
Chr02	Ah.QR52SN.1		97457400	97467805	Tudor/PWWP/MBT domain-containing protein	HUA and HUA-LIKE (HULK) genes act redundantly to regulate a subset of essential genes, with some (or all) family members also having specific functions. The mRNA is cell-to-cell mobile.
Chr02	Ah.RFB5QL.1		97469805	97471409	organic cation/carnitine transporter 3
Chr02	Ah.N1ILT0.1		97481474	97482763	organic cation/carnitine transporter 3
Chr02	Ah.KX9J6A.1		97487013	97491134	E3 Ubiquitin ligase family protein	Encodes a RING-type ubiquitin E3 ligase of the chloroplast outer membrane that associates with TOC complexes and mediates ubiquitination of TOC components, promoting their degradation. It not only regulates chloroplast protein import but also targets components of the peroxisome protein import apparatus, PEX13 in particular.
Chr02	Ah.BT3C4B.1		97497905	97501608	Protein kinase family protein
Chr02	Ah.NFU5K3.1		97509726	97512016	glutathione peroxidase 4	Encodes glutathione peroxidase.
Chr02	Ah.BX9H6P.1		97529276	97533565
Chr02	Ah.YN028F.1		97536809	97540206	Ubiquitin carboxyl-terminal hydrolase family protein
Chr02	Ah.Y5UW3C.1		97576283	97578841	haloacid dehalogenase-like hydrolase family protein	Encodes a thylakoid membrane protein with thioredoxin-like and beta-propeller domains located in the lumen and a haloacid-dehalogenase domain exposed to the chloroplast stroma. The protein's role may be to prevent formation of a slowly reversible form of antenna quenching, thereby maintaining the efficiency of light harvesting. The mRNA is cell-to-cell mobile.
Chr02	Ah.JDP7FN.1		97637832	97641273	TBP-associated factor II 15	Arabidopsis thaliana putative TBP-associated 15 kDa subunit protein (TAFII15)
Chr02	Ah.9UA39Y.1		97641758	97644435
Chr02	Ah.A9INEB.1		97649768	97653008	Phenazine biosynthesis PhzC/PhzF protein
Chr02	Ah.17XFIN.1		97662897	97669869	Phenazine biosynthesis PhzC/PhzF protein
Chr02	Ah.RMAE34.1		97685186	97686565	Eukaryotic aspartyl protease family protein
Chr02	Ah.36STHL.1		97687569	97688969	Eukaryotic aspartyl protease family protein
Chr02	Ah.VK7IW6.1		97692735	97697608	Eukaryotic aspartyl protease family protein
Chr02	Ah.9RJM5Z.1		97705893	97707721	F-box family protein
Chr02	Ah.6BG4QJ.1		97710139	97715656	Aluminium activated malate transporter family protein
Chr02	Ah.MP3D3D.1	CAG(Gln)->TAA(Stop)	97739873	97752081	basic helix-loop-helix (bHLH) DNA-binding superfamily protein	TT8 is a regulation factor that acts in a concerted action with TT1, PAP1 and TTG1 on the regulation of flavonoid pathways, namely proanthocyanidin and anthocyanin biosynthesis. Affects dihydroflavonol 4-reductase gene expression. It is thought that a ternary complex composed of TT2, TT8 and TTG1 is necessary for correct expression of BAN in seed endothelium. Also important for important for marg…
Chr02	Ah.S3CEFB.2		97752176	97760337
Chr02	Ah.S3CEFB.1		97752176	97760320
Chr02	Ah.S3CEFB.3		97754803	97760320	Pentatricopeptide repeat (PPR) superfamily protein
Chr02	Ah.W5YV4R.1	GAT(Asp)->TAT(Tyr)	97760991	97767603	MIRO-related GTP-ase 2	Encodes a calcium binding GTPases that is localized to the mitochondrion and is involved in salt stress response.
Chr02	Ah.EV33TP.1	ATT(ILE)->TTT(Phe)	97791985	97792556	UDP-Glycosyltransferase superfamily protein	Encodes a nicotinate-N-glycosyltransferase.
Chr02	Ah.NEJ60Q.1		97871182	97875360	peroxin 11c	member of the peroxin11 (PEX11) gene family, integral to peroxisome membrane, controls peroxisome proliferation.
Chr02	Ah.Q33XCW.1		97894977	97898893	RNA-binding (RRM/RBD/RNP motifs) family protein	Encodes an arginine/serine-rich splicing factor. Transcript is alternatively spliced and is differentially expressed in different tissues (flowers, roots, stems, and leaves) examined. Barta et al (2010) have proposed a nomenclature for Serine/Arginine-Rich Protein Splicing Factors (SR proteins): Plant Cell. 2010, 22:2926. RS41 binds to HYL1 and co-localizes to the nuclear dicing body. Along with …
Chr02	Ah.U5U9K5.1		97910049	97911815	xyloglucan endotransglucosylase/hydrolase 4	endoxyloglucan transferase (EXGT-A1) gene
Chr02	Ah.N7AMXP.1		97921650	97924592	Protein kinase superfamily protein
Chr02	Ah.71LQRR.1		97924612	97928209	response regulator 2	Encodes a pollen-specific transcription factor involved in the expression of nuclear genes for components of mitochondrial complex I in Arabidopsis. Acts in concert with other type-B ARRs in the cytokinin signaling pathway. AHK3 mediates cytokinin-induced phosphorylation of ARR2 on the Asp-80 residue. This phosphorylation plays a positive role of ARR2 in cytokinin-mediated control of leaf longevi…
Chr02	Ah.XNH79U.1		97943192	97945576
Chr02	Ah.G02YMJ.1		97948646	97956854	disease resistance protein (TIR-NBS-LRR class), putative
Chr02	Ah.6UQ1FU.1	GGC(Gly)->GTC(Val), GAG(Glu)->AAG(Lys)	97979719	97987897	disease resistance protein (TIR-NBS-LRR class), putative
Chr02	Ah.NZUA78.1		97988951	97993265	ATP-dependent Clp protease
Chr02	Ah.VCV969.1		97993434	97996064	TBP-associated factor 11	Encodes TAF11, a putative TBP-associated factor (TBP: TATA binding protein).
Chr02	Ah.RF8D1A.1		98010942	98012887	gibberellin 20 oxidase 2	Encodes gibberellin 20-oxidase. Involved in gibberellin biosynthesis. Up-regulated by far red light in elongating petioles. Not regulated by a circadian clock.
Chr02	Ah.T8I7QW.1		98029618	98033141	DNA/RNA-binding protein Kin17, conserved region
Chr02	Ah.99FJVY.2		98038734	98043182	crooked neck protein, putative / cell cycle protein, putative
Chr02	Ah.3RA443.1		98046758	98052471	disease resistance protein (TIR-NBS-LRR class), putative
Chr02	Ah.U9BU7H.1		98053725	98056312
Chr02	Ah.V8Z5SM.1		98065273	98067436	coatomer gamma-2 subunit, putative / gamma-2 coat protein, putative / gamma-2 COP, putative
Chr02	Ah.S6W881.1		98155585	98156893	NB-ARC domain-containing disease resistance protein
Chr02	Ah.UA6S11.1		98218386	98227226	oxidoreductase, 2OG-Fe(II) oxygenase family protein	ALKBH10B is a functional RNA N6-methyladenosine demethylase. Reduction in ALKBH10B decreases m6A levels, and affects the stability of flowering time genes including FT, SPL3 and SPL9. Mutant plants are early flowering.
Chr02	Ah.7IFH32.1		98225824	98227164	BSD domain-containing protein
Chr02	Ah.HC7Y8U.1		98228038	98234134	galacturonosyltransferase-like 4	Encodes a protein with putative galacturonosyltransferase activity.
Chr02	Ah.M1RB0X.1		98253453	98276324
Chr02	Ah.2K35VF.1		98284895	98289528	RING/U-box superfamily protein
Chr02	Ah.D36X90.1		98296397	98300802	DNAse I-like superfamily protein
Chr02	Ah.LDUN37.1		98314449	98318348	receptor-like kinase in in flowers 3	receptor-like serine/threonine kinase (RKF3) The mRNA is cell-to-cell mobile.
Chr02	Ah.7A8YUR.1		98325121	98326492	Plant protein of unknown function (DUF828) with plant pleckstrin homology-like region
Chr02	Ah.DBZ50V.1		98365285	98371151	Protein kinase family protein
Chr02	Ah.J9BD7G.1		98380565	98386403	homolog of yeast autophagy 18 (ATG18) G
Chr02	Ah.X8VGS7.1		98388693	98392273	histidine-containing phosphotransfer factor 5	Encodes AHP5, one of the six Arabidopsis thaliana histidine phosphotransfer proteins (AHPs). AHPs function as redundant positive regulators of cytokinin signaling. Members of the AHP gene family include: AT3G21510 (AHP1), AT3G29350 (AHP2), AT5G39340 (AHP3), AT3G16360 (AHP4), AT1G03430 (AHP5) and AT1G80100 (AHP6).
Chr02	Ah.KH9YDP.1		98401371	98404242	Leucine-rich repeat (LRR) family protein
Chr02	Ah.Q6VMSA.1		98419678	98422909	alpha/beta-Hydrolases superfamily protein	Encodes a gibberellin (GA) receptor ortholog of the rice GA receptor gene (OsGID1). Has GA-binding activity, showing higher affinity to GA4. Interacts with DELLA proteins in vivo in the presence of GA4. The mRNA is cell-to-cell mobile.
Chr02	Ah.D3MK98.1		98443749	98450183	Ubiquitin carboxyl-terminal hydrolase family protein
Chr02	Ah.T43K8I.1		98463461	98471511	BRI1 suppressor 1 (BSU1)-like 1
Chr02	Ah.W6E9CK.1		98501168	98504793	Rho GTPase activating protein with PAK-box/P21-Rho-binding domain
Chr02	Ah.A2403X.1		98519906	98523471	Mitochondrial substrate carrier family protein
Chr02	Ah.8QP9CM.1		98527714	98540516	dehydroquinate dehydratase, putative / shikimate dehydrogenase, putative	Encodes a bi-functional dehydroquinate-shikimate dehydrogenase enzyme that catalyzes two steps in the chorismate biosynthesis pathway.
Chr02	Ah.U2ZU7L.1		98563912	98572309	dehydroquinate dehydratase, putative / shikimate dehydrogenase, putative	Encodes a bi-functional dehydroquinate-shikimate dehydrogenase enzyme that catalyzes two steps in the chorismate biosynthesis pathway.
Chr02	Ah.11QJS0.1		98583694	98591541	DEGP protease 2	Encodes DegP2 protease (DEGP2); nuclear gene for chloroplast product.
Chr02	Ah.AY0VQT.1		98597605	98603939	maternal effect embryo arrest 12
Chr02	Ah.RW24XF.1		98606593	98612465	sodium hydrogen exchanger 2	Encodes a vacuolar K+/H+ exchanger essential for active K+ uptake at the tonoplast and involved in regulating stomatal closure.
Chr02	Ah.D1HFUG.1		98622670	98626872	tubby like protein 3	Member of TLP family
Chr02	Ah.X5FAHR.1		98668920	98673733	F-box/RNI-like superfamily protein	Encodes an auxin receptor that mediates auxin-regulated transcription. It contains leucine-rich repeats and an F-box and interacts with ASK1, ASK2 and AtCUL1 to form SCF-TIR1, an SCF ubiquitin ligase complex. Related to yeast Grr1p and human SKP2 proteins, involved in ubiquitin-mediated processes. Required for normal response to auxin and repressed in response to flagellin. As part of the SCF com…
Chr02	Ah.YI4799.1		98749528	98753540	Phototropic-responsive NPH3 family protein
Chr02	Ah.1RFZ00.1		98800933	98810294	CW-type Zinc Finger
Chr02	Ah.VEK22B.1		98811655	98818867	NB-ARC domain-containing disease resistance protein
Chr02	Ah.JDC98L.1		98819404	98823371	NB-ARC domain-containing disease resistance protein
Chr02	Ah.VH1L3J.1	AGA(Arg)->CGA(Arg)	98834250	98846444	NB-ARC domain-containing disease resistance protein
Chr02	Ah.A70C4S.1		98846991	98850119	cullin 1	Encodes a cullin that is a component of SCF ubiquitin ligase complexes involved in mediating responses to auxin and jasmonic acid. Homozygous auxin-resistant mutants arrest growth soon after germination, lacking a root and hypocotyl. Heterozygotes display a variety of phenotypes consistent with impaired auxin response.
Chr02	Ah.5I5ID6.1		98861095	98866245	Cation efflux family protein
Chr02	Ah.0IM15M.1		98868475	98872316	RNA-binding CRS1 / YhbY (CRM) domain protein
Chr02	Ah.AY8SNM.1		98871107	98874213	indeterminate(ID)-domain 2	zinc finger protein, similar to maize Indeterminate1 (ID1)
Chr02	Ah.8ZJ1Y4.1		98883415	98887757
Chr02	Ah.0M60B9.1		98970980	98978265	high affinity K+ transporter 5	Encodes a protein of the KUP/HAK/KT potassium channel class that is upregulated in the roots by K levels.
Chr02	Ah.28J7Y2.1		98984293	98986467	glutathione S-transferase 6	Encodes glutathione transferase belonging to the phi class of GSTs. Naming convention according to Wagner et al. (2002).
Chr02	Ah.06EJ88.1		98992691	98994547	glutathione S-transferase phi 8	Encodes glutathione transferase belonging to the phi class of GSTs. Naming convention according to Wagner et al. (2002).
Chr02	Ah.7KA6PT.1		99003823	99005528	glutathione S-transferase phi 8	Encodes glutathione transferase belonging to the phi class of GSTs. Naming convention according to Wagner et al. (2002).
Chr02	Ah.P04IPH.1		99016688	99017276	photosystem II reaction center protein B	encodes for CP47, subunit of the photosystem II reaction center.
Chr02	Ah.RQ6CA8.1		99024116	99026002	Photosystem I, PsaA/PsaB protein	Encodes psaA protein comprising the reaction center for photosystem I along with psaB protein; hydrophobic protein encoded by the chloroplast genome.
Chr02	Ah.V7RS39.1		99032960	99033300	ribosomal protein S7	30S chloroplast ribosomal protein S7
Chr02	Ah.DGV151.1		99033355	99035431	ribosomal protein S12B	chloroplast gene encoding ribosomal protein s12. The gene is located in three distinct loci on the chloroplast genome and is transpliced to make one transcript.
Chr02	Ah.4F6GHG.1		99054191	99058167	putative indole-3-acetic acid-amido synthetase GH3.9	Encodes GH3.9, a member of the GH3 family auxin-responsive genes. gh3.9-1 mutants had greater primary root length, increased sensitivity to indole-3-acetic acid (IAA)-mediated root growth inhibition, but no obvious effects on apical dominance or leaf morphology.
Chr02	Ah.PHSJ1F.1		99110028	99119828	AAA-type ATPase family protein
Chr02	Ah.TC9I43.1		99122006	99125080	thiamin pyrophosphokinase1	Encodes a thiamine pyrophosphokinase capable of producing thiamine pyrophosphate from free thiamine.
Chr02	Ah.9JI5AA.1		99128669	99135178	DNA mismatch repair protein, putative	Encodes a protein similar to PMS1 in yeast, a member of the family of eukaryotic MutL homologs. The protein appears to play a role in DNA mismatch repair and in the suppression of somatic homeologous recombination.
Chr02	Ah.46M2KL.1		99142319	99144868	Small nuclear ribonucleoprotein family protein
Chr02	Ah.9HBE4Z.1		99145410	99148390	HSP20-like chaperones superfamily protein	Encodes one of two isoforms of a co-chaperone of HSP90 that is required for root growth, in particular in the maintenance of the root meristem.
Chr02	Ah.6VZ2KG.1		99183499	99191737	multidrug resistance-associated protein 4	Encodes a plasma membrane localized ATPase transporter involved in multidrug transport. The expression of this gene is upregulated by herbicide safeners such as benoxacor, fluxofenim and fenclorim. The mRNA is cell-to-cell mobile.
Chr02	Ah.WED796.1		99191557	99195568	SPX (SYG1/Pho81/XPR1) domain-containing protein	Encodes a ubiquitin E3 ligase with RING and SPX domains that is involved in mediating immune responses and mediates degradation of PHT1s at plasma membranes. Targeted by MIR827. Ubiquitinates PHT1;3, PHT1;2, PHT1;1/AtPT1 and PHT1;4/AtPT2.
Chr02	Ah.4Z93EL.1		99208676	99211711	Adenine nucleotide alpha hydrolases-like superfamily protein
Chr02	Ah.DUC34V.1		99212275	99218262	beta glucosidase 11
Chr02	Ah.AD165Z.1		99219322	99224856	beta glucosidase 11
Chr02	Ah.EFNA3N.1		99232985	99237258	NB-ARC domain-containing disease resistance protein

## Sheet: S5
Table S5. Protein-Coding Genes within the Chr12 QTL Interval
Chromosome	GeneID	Mutation	Start	end	Gene Family	Function description
Chr12	Ah.ZGV9T5.1		113267287	113277233	phospholipase D beta 1	phospholipase D (PLDbeta)
Chr12	Ah.ZF6ZA3.1		113314584	113317726	P-loop containing nucleoside triphosphate hydrolases superfamily protein	encodes a uridine 5'-monophosphate (UMP)/cytidine 5'-monophosphate (CMP) kinase. The mRNA is cell-to-cell mobile.
Chr12	Ah.9JBJ7A.1		113354364	113357109	chromatin remodeling 31
Chr12	Ah.GZV6IQ.1		113374422	113378751	shrunken seed protein (SSE1)	Encodes a protein with similarity to yeast Pep16p, a membrane localized protein involved in peroxisome assembly and protein-trafficking. SSE1 mutant seeds do not accumulate oils and dessicated seeds have a shrunken appearance. Involved in protein and oil body biogenesis. SSE is expressed during seed development, reaching the highest peak in mature siliques. Expression in leaves and roots is low c…
Chr12	Ah.V3JJAU.1		113379009	113380841	Ubiquitin related modifier 1
Chr12	Ah.BEJL1T.1		113382503	113385967	P-loop containing nucleoside triphosphate hydrolases superfamily protein
Chr12	Ah.X3YUGG.1	GCA(Ala)->GAA(Glu) , AGA(Arg)->AAA(Lys)	113399279	113403812	disease resistance protein (TIR-NBS-LRR class), putative
Chr12	Ah.92KHL3.1		113408278	113408781	Toll-Interleukin-Resistance (TIR) domain family protein
Chr12	Ah.FY3ECK.1		113416779	113419898	disease resistance protein (TIR-NBS-LRR class), putative
Chr12	Ah.D3GAX0.1		113455146	113458654	disease resistance protein (TIR-NBS-LRR class), putative
Chr12	Ah.8C69TY.1		113462130	113462633	Toll-Interleukin-Resistance (TIR) domain family protein
Chr12	Ah.677PQ2.1		113531188	113535973	disease resistance protein (TIR-NBS-LRR class), putative
Chr12	Ah.IQN11I.1		113540014	113540514	Toll-Interleukin-Resistance (TIR) domain family protein
Chr12	Ah.36W2N0.1		113589572	113596599	disease resistance protein (TIR-NBS-LRR class), putative
Chr12	Ah.ZZ2GRA.1		113636737	113641140	crooked neck protein, putative / cell cycle protein, putative
Chr12	Ah.NW9GXH.1		113648422	113653510	disease resistance protein (TIR-NBS-LRR class), putative
Chr12	Ah.LI5S49.1		113680124	113685587	gibberellin 2-oxidase 6	Encodes a gibberellin 2-oxidase that acts on C19 gibberellins but not C20 gibberellins.
Chr12	Ah.N9ZP1U.1	CGG(Arg)->TGG(Trp)	113701797	113706046	E3 Ubiquitin ligase family protein	Encodes a RING-type ubiquitin E3 ligase of the chloroplast outer membrane that associates with TOC complexes and mediates ubiquitination of TOC components, promoting their degradation. It not only regulates chloroplast protein import but also targets components of the peroxisome protein import apparatus, PEX13 in particular.
Chr12	Ah.ZGM5A8.1		113707815	113709392	organic cation/carnitine transporter 3
Chr12	Ah.3HU3V9.1		113711031	113712632	organic cation/carnitine transporter 3
Chr12	Ah.NMKW8D.1		113718761	113729185	Tudor/PWWP/MBT domain-containing protein	HUA and HUA-LIKE (HULK) genes act redundantly to regulate a subset of essential genes, with some (or all) family members also having specific functions. The mRNA is cell-to-cell mobile.
Chr12	Ah.EU5UPI.1		113729853	113732112	glutathione peroxidase 4	Encodes glutathione peroxidase.
Chr12	Ah.6Q7DFN.1		113750446	113755287
Chr12	Ah.AZF37F.1		113757423	113760838	Ubiquitin carboxyl-terminal hydrolase family protein
Chr12	Ah.XEUR17.1		113802521	113805400	F-box family protein
Chr12	Ah.07L2J4.1		113809519	113812398	F-box family protein
Chr12	Ah.GZ3C1E.1		113816516	113819395	F-box family protein
Chr12	Ah.4C22T2.1		113823509	113826386	F-box family protein
Chr12	Ah.3XC1JS.1		113834873	113837749	F-box family protein
Chr12	Ah.VW3TQU.1		113841871	113844750	F-box family protein
Chr12	Ah.1V29TX.1		113859492	113862928	TBP-associated factor II 15	Arabidopsis thaliana putative TBP-associated 15 kDa subunit protein (TAFII15)
Chr12	Ah.LJDI86.1		113863416	113866156
Chr12	Ah.SB411A.1		113884396	113890089	Phenazine biosynthesis PhzC/PhzF protein
Chr12	Ah.K2G5V4.1		113891411	113900848	Phenazine biosynthesis PhzC/PhzF protein
Chr12	Ah.VQ05TR.1		113908218	113911153	Eukaryotic aspartyl protease family protein
Chr12	Ah.KYD8GU.1		113912207	113913586	Eukaryotic aspartyl protease family protein
Chr12	Ah.Q9U7GA.1		113914538	113915938	Eukaryotic aspartyl protease family protein
Chr12	Ah.1HS322.1		113925901	113927298	Eukaryotic aspartyl protease family protein
Chr12	Ah.P1GWNH.1		113934830	113936659	F-box family protein
Chr12	Ah.ZKG8FC.1		113940685	113945911	Aluminium activated malate transporter family protein
Chr12	Ah.Z72FSA.1		113959595	113962685	non-intrinsic ABC protein 8	member of NAP subfamily
Chr12	Ah.26781N.1	CAA(Gln)->TAA(Stop)	113988819	114000520	basic helix-loop-helix (bHLH) DNA-binding superfamily protein .	TT8 is a regulation factor that acts in a concerted action with TT1, PAP1 and TTG1 on the regulation of flavonoid pathways, namely proanthocyanidin and anthocyanin biosynthesis. Affects dihydroflavonol 4-reductase gene expression. It is thought that a ternary complex composed of TT2, TT8 and TTG1 is necessary for correct expression of BAN in seed endothelium. Also important for important for marg…
Chr12	Ah.QTR7F5.1		114000517	114008585	Pentatricopeptide repeat (PPR) superfamily protein
Chr12	Ah.MRKK2P.1		114009261	114015839	MIRO-related GTP-ase 2	Encodes a calcium binding GTPases that is localized to the mitochondrion and is involved in salt stress response.
Chr12	Ah.V63YUP.1		114059751	114063947	peroxin 11c	member of the peroxin11 (PEX11) gene family, integral to peroxisome membrane, controls peroxisome proliferation.
Chr12	Ah.TVN6NC.1		114073286	114077209	RNA-binding (RRM/RBD/RNP motifs) family protein	Encodes an arginine/serine-rich splicing factor. Transcript is alternatively spliced and is differentially expressed in different tissues (flowers, roots, stems, and leaves) examined. Barta et al (2010) have proposed a nomenclature for Serine/Arginine-Rich Protein Splicing Factors (SR proteins): Plant Cell. 2010, 22:2926. RS41 binds to HYL1 and co-localizes to the nuclear dicing body. Along with …
Chr12	Ah.0BZZ1B.1		114088013	114089710	xyloglucan endotransglucosylase/hydrolase 4	endoxyloglucan transferase (EXGT-A1) gene
Chr12	Ah.K1NG1D.1		114119968	114122949	Protein kinase superfamily protein
Chr12	Ah.YQQF81.1		114138303	114141274
Chr12	Ah.PDC7RR.1		114143572	114144916	Disease resistance protein (TIR-NBS-LRR class) family
Chr12	Ah.BG67S6.1		114148734	114152914	disease resistance protein (TIR-NBS-LRR class), putative
Chr12	Ah.8TE58T.1		114154863	114159355	ATP-dependent Clp protease
Chr12	Ah.22GDSE.1		114159517	114162150	TBP-associated factor 11	Encodes TAF11, a putative TBP-associated factor (TBP: TATA binding protein).
Chr12	Ah.RCTC3C.1		114167586	114169029	Brassinosteroid signalling positive regulator (BZR1) family protein	Encodes a positive regulator of the brassinosteroid (BR) signalling pathway that mediates both downstream BR responses and negative feedback regulation of BR biosynthesis. There is evidence for phosphorylation-dependent nucleocytoplasmic shuttling of BZR1. GSK3-like kinases (including BIN2), 14-3-3 proteins, and the phosphatase BSU1 seem to participate in this process. Phosphorylation also appear…
Chr12	Ah.GYR572.1		114173564	114190039	gibberellin 20 oxidase 2	Encodes gibberellin 20-oxidase. Involved in gibberellin biosynthesis. Up-regulated by far red light in elongating petioles. Not regulated by a circadian clock.

## Sheet: S6
Table S6. Analysis of Different Mutation Types in Natural Populations
RunID	Country	Longitude	Latitude	tt8b	SVb	tt8a	Sva
SRR17659109	China	113.752	23.0207	+	+	-	-
SRR17659132	China	113.362	23.1246	+	+	-	-
SRR17659135	China	114.062	24.9527	+	+	-	-
SRR17659147	China	113.235	23.1459	+	+	-	-
SRR17659157	China	113.032	22.4588	+	+	-	-
SRR17659161	China	116.123	24.2884	+	+	-	-
SRR17659165	China	113.032	22.4588	+	+	-	-
SRR17659166	China	113.597	24.8104	+	+	-	-
SRR17659172	China	112.794	22.2516	+	+	-	-
SRR17659173	China	116.295	23.0332	+	+	-	-
SRR17659174	China	112.794	22.2516	+	+	-	-
SRR17659177	China	113.264	23.1291	+	+	-	-
SRR17659178	China	112.794	22.2516	+	+	-	-
SRR17659180	China	120.258	33.775	+	+	-	-
SRR17659181	China	113.258	23.0444	+	+	-	-
SRR17659182	China	112.734	23.3274	+	+	-	-
SRR17659183	China	115.323	22.9666	+	+	-	-
SRR17659187	China	113.266	23.1317	+	+	-	-
SRR17659202	China	113.625	34.7473	+	+	-	-
SRR17659215	China	114.023	33.0114	+	+	-	-
SRR17659218	China	120.383	36.0662	+	+	-	-
SRR17659219	China	114.47	38.036	+	+	-	-
SRR17659222	China	91.1174	29.6472	+	+	-	-
SRR17659224	China	113.032	22.4588	+	+	-	-
SRR17659227	China	112.964	22.7653	+	+	-	-
SRR17659230	China	110.037	18.506	+	+	-	-
SRR17659232	China	111.279	23.4769	+	+	-	-
SRR17659235	China	113.266	23.1317	+	+	-	-
SRR17659251	China	113.625	34.7473	+	+	-	-
SRR17659265	China	112.802	22.252	+	+	-	-
SRR17659289	China	110.25	21.3771	+	+	-	-
SRR17659293	China	113.362	23.1246	+	+	-	-
SRR17659296	China	116.182	23.7395	+	+	-	-
SRR17659299	China	116.166	23.2977	+	+	-	-
SRR17659301	China	112.47	23.0501	+	+	-	-
SRR17659305	China	113.384	22.9377	+	+	-	-
SRR17659313	China	113.266	23.1317	+	+	-	-
SRR17659314	China	112.734	23.3274	+	+	-	-
SRR17659317	China	110.212	25.2387	+	+	-	-
SRR17659319	China	111.062	22.485	+	+	-	-
SRR17659320	China	114.417	23.1108	+	+	-	-
SRR17659323	China	113.362	23.1246	+	+	-	-
SRR17659333	China	88.6538	42.7918	+	+	-	-
SRR17659347	China	121.676	25.0184	+	+	-	-
SRR17659349	China	121.536	24.9786	+	+	-	-
SRR17659351	China	110.2	20.0442	+	+	-	-
SRR17659372	China	113.586	23.5484	+	+	-	-
SRR17659382	China	116.47	35.9371	+	+	-	-
SRR17659423	China	116.368	39.9151	+	+	-	-
SRR17659428	China	114.13	24.3502	+	+	-	-
SRR17659435	China	113.266	23.1317	+	+	-	-
SRR17659442	China	113.415	24.1857	+	+	-	-
SRR17659443	China	113.384	22.9377	+	+	-	-
SRR17659445	China	116.171	24.6586	+	+	-	-
SRR17659448	China	111.016	21.5143	+	+	-	-
SRR17659096	China	117.614	24.1171	-	+	-	-
SRR17659101	China	114.307	34.7973	-	+	-	-
SRR17659102	China	114.285	34.9175	-	+	-	-
SRR17659103	China	120.359	36.1113	-	+	-	-
SRR17659106	China	114.307	34.7973	-	+	-	-
SRR17659107	China	114.44	34.8166	-	+	-	-
SRR17659108	China	114.298	34.7405	-	+	-	-
SRR17659110	China	114.236	34.5156	-	+	-	-
SRR17659112	China	119.96	36.7867	-	+	-	-
SRR17659114	China	114.148	34.8679	-	+	-	-
SRR17659115	China	114.516	34.7281	-	+	-	-
SRR17659116	China	114.307	34.7973	-	+	-	-
SRR17659117	China	114.285	34.9175	-	+	-	-
SRR17659118	China	114.307	34.7973	-	+	-	-
SRR17659119	China	114.307	34.7973	-	+	-	-
SRR17659120	China	114.055	34.5744	-	+	-	-
SRR17659123	China	114.307	34.7973	-	+	-	-
SRR17659124	China	114.164	34.8009	-	+	-	-
SRR17659126	China	114.307	34.7973	-	+	-	-
SRR17659127	China	114.462	34.8679	-	+	-	-
SRR17659170	China	113.358	23.1176	-	+	-	-
SRR17659185	China	110.798	19.5433	-	+	-	-
SRR17659186	China	114.417	23.1108	-	+	-	-
SRR17659191	China	110.359	19.6813	-	+	-	-
SRR17659194	China	118.181	39.6305	-	+	-	-
SRR17659195	China	113.31	23.0611	-	+	-	-
SRR17659197	China	113.625	34.7473	-	+	-	-
SRR17659200	China	113.264	23.1291	-	+	-	-
SRR17659201	China	114.514	38.0428	-	+	-	-
SRR17659203	China	120.383	36.0662	-	+	-	-
SRR17659204	China	114.514	38.0428	-	+	-	-
SRR17659205	China	113.252	23.1331	-	+	-	-
SRR17659206	China	113.384	22.9377	-	+	-	-
SRR17659208	China	114.017	33.5815	-	+	-	-
SRR17659209	China	119.162	36.7069	-	+	-	-
SRR17659216	China	112.698	22.3764	-	+	-	-
SRR17659217	China	116.682	23.3535	-	+	-	-
SRR17659221	China	125.327	43.8961	-	+	-	-
SRR17659225	China	116.756	23.4661	-	+	-	-
SRR17659243	China	113.362	23.1246	-	+	-	-
SRR17659247	China	113.362	23.1246	-	+	-	-
SRR17659294	China	113.143	23.0288	-	+	-	-
SRR17659295	China	121.52	25.0307	-	+	-	-
SRR17659297	China	113.056	23.682	-	+	-	-
SRR17659298	China	110.354	20.0039	-	+	-	-
SRR17659302	China	113.3	23.065	-	+	-	-
SRR17659303	China	113.264	23.1547	-	+	-	-
SRR17659304	China	111.062	22.485	-	+	-	-
SRR17659310	China	120.383	36.0662	-	+	-	-
SRR17659326	China	115.656	34.4143	-	+	-	-
SRR17659331	China	116.667	23.3502	-	+	-	-
SRR17659332	China	113.362	23.1246	-	+	-	-
SRR17659343	China	114.456	22.7885	-	+	-	-
SRR17659346	China	106.111	30.8373	-	+	-	-
SRR17659408	China	113.082	22.5786	-	+	-	-
SRR17659426	China	110.558	22.8578	-	+	-	-
SRR17659427	China	113.605	24.6826	-	+	-	-
SRR17659429	China	113.264	23.1291	-	+	-	-
SRR17659432	China	111.983	21.8583	-	+	-	-
SRR17659433	China	113.415	24.1857	-	+	-	-
SRR17659437	China	113.166	30.6634	-	+	-	-
SRR17659438	China	113.415	24.1857	-	+	-	-
SRR17659440	China	110.349	20.02	-	+	-	-
SRR17659446	China	111.983	21.8583	-	+	-	-
SRR17659455	China	114.196	34.8217	-	+	-	-
SRR17659456	China	114.376	34.8099	-	+	-	-
SRR17659457	China	114.307	34.7973	-	+	-	-
SRR17659458	China	114.307	34.7973	-	+	-	-
SRR17659459	China	114.307	34.7973	-	+	-	-
SRR17659460	China	114.307	34.7973	-	+	-	-
SRR17659463	China	114.305	30.5928	-	+	-	-
SRR17659465	China	114.585	34.8149	-	+	-	-
SRR17659467	China	119.162	36.7069	-	+	-	-
SRR17659471	China	114.514	38.0428	-	+	-	-
SRR17659472	China	114.514	38.0428	-	+	-	-
SRR17659473	China	117.286	34.2044	-	+	-	-
SRR17659475	China	113.294	23.1328	-	+	-	-
SRR17659476	China	117.286	34.2044	-	+	-	-
SRR17659477	China	120.383	36.0662	-	+	-	-
SRR17659478	China	113.625	34.7473	-	+	-	-
SRR17659479	China	114.514	38.0428	-	+	-	-
SRR17659482	China	113.213	23.0921	-	+	-	-
SRR17659483	China	104.076	30.6509	-	+	-	-
SRR17659484	China	120.712	36.9788	-	+	-	-
SRR17659485	China	113.264	23.1291	-	+	-	-
SRR17659263	India	80.0572	17.5636	+	+	-	-
SRR17659278	India	73.2502	22.0204	+	+	-	-
SRR17659128	India	81.0507	18.7245	-	+	-	-
SRR17659238	India	79.4861	25.5896	-	+	-	-
SRR17659257	India	75.5858	13.3336	-	+	-	-
SRR17659260	India	80.6459	17.9162	-	+	-	-
SRR17659270	India	73.5814	17.9514	-	+	-	-
SRR17659279	India	79.2477	14.1089	-	+	-	-
SRR17659354	India	79.2285	14.9136	-	+	-	-
SRR17659387	India	73.8565	22.4126	-	+	-	-
SRR17659392	India	79.5789	27.0998	-	+	-	-
SRR17659402	India	76.4881	11.8356	-	+	-	-
SRR17659403	India	77.2048	28.4563	-	+	-	-
SRR17659414	India	77.592	28.5392	-	+	-	-
SRR17659338	Indonesia	110.853	-7.48871	-	+	-	-
SRR17659271	Mauritius	57.5372	-20.1945	+	+	-	-
SRR17659356	Mexico	-98.4	19.5725	-	+	-	-
SRR17659468	NA	NA	NA	-	+	-	-
SRR17659287	Pilipinas	120.824	15.2641	+	+	-	-
SRR17659362	Sudan	32.5537	15.5497	+	+	-	-
SRR17659286	Thailand	100.147	14.3243	+	+	-	-
SRR17659138	USA	-100.479	29.138	-	+	-	-
SRR17659144	USA	-79.5778	40.6368	-	+	-	-
SRR17659150	USA	-93.7018	41.9939	-	+	-	-
SRR17659151	USA	-82.8902	34.2313	-	+	-	-
SRR17659196	USA	-82.2454	34.8115	-	+	-	-
SRR17659241	USA	-97.9608	31.8069	-	+	-	-
SRR17659258	USA	-100.753	34.8115	-	+	-	-
SRR17659266	USA	-79.5051	38.2245	-	+	-	-
SRR17659277	USA	-95.7491	30.868	-	+	-	-
SRR17659282	USA	-89.9671	30.6489	-	+	-	-
SRR17659283	USA	-83.42	32.4215	-	+	-	-
SRR17659285	USA	-92.4186	32.0345	-	+	-	-
SRR17659341	USA	-94.7136	31.2139	-	+	-	-
SRR17659364	USA	-100.054	32.0037	-	+	-	-
SRR17659365	USA	-78.2366	34.087	-	+	-	-
SRR17659367	USA	-82.227	30.3747	-	+	-	-
SRR17659368	USA	-93.7805	34.3703	-	+	-	-
SRR17659369	USA	-87.1943	33.11	-	+	-	-
SRR17659373	USA	-83.846	32.5819	-	+	-	-
SRR17659374	USA	-83.662	36.1807	-	+	-	-
SRR17659375	USA	-79.8722	34.3093	-	+	-	-
SRR17659376	USA	-94.7343	30.915	-	+	-	-
SRR17659384	USA	-80.8472	36.1956	-	+	-	-
SRR17659385	USA	-102.262	35.9566	-	+	-	-
SRR17659405	USA	-80.0378	33.1254	-	+	-	-
SRR17659422	USA	-84.3979	33.9421	-	+	-	-
SRR17659424	USA	-81.4912	28.3441	-	+	-	-
SRR17659431	USA	-83.846	32.5819	-	+	-	-
SRR17659418	Vietnam	106.788	10.9006	+	+	-	-
SRR17659272	Vietnam	107.063	11.2096	-	+	-	-
SRR17659097	China	109.416	24.3254	-	-	-	-
SRR17659098	China	113.384	22.9377	-	-	-	-
SRR17659099	China	114.576	34.6151	-	-	-	-
SRR17659100	China	114.462	34.8679	-	-	-	-
SRR17659104	China	120.374	36.1445	-	-	-	-
SRR17659105	China	114.291	34.8707	-	-	-	-
SRR17659111	China	114.13	24.3502	-	-	-	-
SRR17659113	China	114.368	34.9265	-	-	-	-
SRR17659121	China	114.34	34.5699	-	-	-	-
SRR17659122	China	114.456	22.7885	-	-	-	-
SRR17659125	China	114.307	34.7973	-	-	-	-
SRR17659129	China	110.265	21.3866	-	-	-	-
SRR17659130	China	110.359	21.2713	-	-	-	-
SRR17659131	China	119.296	26.0742	-	-	-	-
SRR17659133	China	116.745	23.3618	-	-	-	-
SRR17659134	China	118.676	24.8739	-	-	-	-
SRR17659160	China	113.264	23.1291	-	-	-	-
SRR17659162	China	113.362	23.1246	-	-	-	-
SRR17659163	China	109.291	22.4165	-	-	-	-
SRR17659164	China	111.535	23.2347	-	-	-	-
SRR17659167	China	110.354	20.0039	-	-	-	-
SRR17659168	China	114.29	23.1731	-	-	-	-
SRR17659169	China	120.383	36.0662	-	-	-	-
SRR17659171	China	121.369	25.0209	-	-	-	-
SRR17659175	China	112.964	22.7653	-	-	-	-
SRR17659176	China	110.925	21.6633	-	-	-	-
SRR17659179	China	114.701	23.7436	-	-	-	-
SRR17659184	China	113.22	23.4039	-	-	-	-
SRR17659188	China	115.376	28.4173	-	-	-	-
SRR17659189	China	116.123	24.2884	-	-	-	-
SRR17659190	China	110.925	21.6633	-	-	-	-
SRR17659192	China	117.088	36.2	-	-	-	-
SRR17659193	China	113.625	34.7473	-	-	-	-
SRR17659198	China	104.68	31.4675	-	-	-	-
SRR17659199	China	120.383	36.0662	-	-	-	-
SRR17659207	China	115.656	34.4143	-	-	-	-
SRR17659210	China	112.529	32.9908	-	-	-	-
SRR17659211	China	113.362	23.1246	-	-	-	-
SRR17659212	China	114.307	34.7973	-	-	-	-
SRR17659213	China	115.481	35.2337	-	-	-	-
SRR17659214	China	119.297	26.0998	-	-	-	-
SRR17659220	China	112.939	28.2278	-	-	-	-
SRR17659223	China	110.359	21.2713	-	-	-	-
SRR17659226	China	113.362	23.1246	-	-	-	-
SRR17659228	China	118.676	24.8739	-	-	-	-
SRR17659229	China	113.374	23.1223	-	-	-	-
SRR17659231	China	113.362	23.1246	-	-	-	-
SRR17659233	China	117.199	39.0851	-	-	-	-
SRR17659234	China	110.359	21.2713	-	-	-	-
SRR17659236	China	116.821	23.4365	-	-	-	-
SRR17659237	China	113.362	23.1246	-	-	-	-
SRR17659239	China	113.341	23.131	-	-	-	-
SRR17659245	China	119.296	26.0742	-	-	-	-
SRR17659246	China	108.367	22.8167	-	-	-	-
SRR17659248	China	116.691	23.3538	-	-	-	-
SRR17659249	China	108.367	22.8167	-	-	-	-
SRR17659250	China	118.676	24.8739	-	-	-	-
SRR17659252	China	113.362	23.1246	-	-	-	-
SRR17659253	China	113.362	23.1246	-	-	-	-
SRR17659254	China	112.305	22.1829	-	-	-	-
SRR17659255	China	113.376	23.1167	-	-	-	-
SRR17659269	China	110.925	21.6633	-	-	-	-
SRR17659274	China	112.794	22.2516	-	-	-	-
SRR17659284	China	110.925	21.6633	-	-	-	-
SRR17659288	China	113.266	23.1317	-	-	-	-
SRR17659290	China	113.264	23.1291	-	-	-	-
SRR17659291	China	113.266	23.1317	-	-	-	-
SRR17659292	China	110.778	21.4418	-	-	-	-
SRR17659300	China	114.765	25.6614	-	-	-	-
SRR17659306	China	111.062	22.485	-	-	-	-
SRR17659307	China	113.597	24.8104	-	-	-	-
SRR17659308	China	120.47	36.1024	-	-	-	-
SRR17659309	China	120.383	36.0662	-	-	-	-
SRR17659311	China	113.4	23.1299	-	-	-	-
SRR17659312	China	113.753	31.021	-	-	-	-
SRR17659315	China	113.33	23.1801	-	-	-	-
SRR17659316	China	109.207	21.6609	-	-	-	-
SRR17659318	China	115.776	23.9325	-	-	-	-
SRR17659321	China	121.67	42.0216	-	-	-	-
SRR17659322	China	121.448	25.1639	-	-	-	-
SRR17659324	China	113.362	23.1246	-	-	-	-
SRR17659325	China	116.667	23.3502	-	-	-	-
SRR17659327	China	114.305	30.5928	-	-	-	-
SRR17659328	China	110.359	21.2713	-	-	-	-
SRR17659329	China	116.667	23.3502	-	-	-	-
SRR17659330	China	116.667	23.3502	-	-	-	-
SRR17659334	China	113.317	23.0833	-	-	-	-
SRR17659335	China	113.317	23.0833	-	-	-	-
SRR17659336	China	113.362	23.1246	-	-	-	-
SRR17659337	China	116.682	23.3535	-	-	-	-
SRR17659342	China	113.362	23.1246	-	-	-	-
SRR17659344	China	120.433	36.1451	-	-	-	-
SRR17659345	China	111.279	23.4769	-	-	-	-
SRR17659348	China	110.359	21.2713	-	-	-	-
SRR17659350	China	111.57	22.7683	-	-	-	-
SRR17659395	China	113.362	23.1246	-	-	-	-
SRR17659407	China	116.682	23.3535	-	-	-	-
SRR17659415	China	110.25	21.3771	-	-	-	-
SRR17659419	China	117.017	25.075	-	-	-	-
SRR17659425	China	113.415	24.1857	-	-	-	-
SRR17659434	China	113.368	23.2136	-	-	-	-
SRR17659436	China	114.29	23.1731	-	-	-	-
SRR17659439	China	113.266	23.1317	-	-	-	-
SRR17659441	China	113.122	23.0219	-	-	-	-
SRR17659444	China	116.78	23.4616	-	-	-	-
SRR17659447	China	113.826	31.6169	-	-	-	-
SRR17659449	China	113.264	23.1291	-	-	-	-
SRR17659450	China	118.676	24.8739	-	-	-	-
SRR17659451	China	113.264	23.1291	-	-	-	-
SRR17659452	China	117.088	36.2	-	-	-	-
SRR17659453	China	114.454	22.7778	-	-	-	-
SRR17659454	China	114.307	34.7973	-	-	-	-
SRR17659461	China	114.307	34.7973	-	-	-	-
SRR17659462	China	114.307	34.7973	-	-	-	-
SRR17659464	China	108.367	22.8167	-	-	-	-
SRR17659466	China	114.701	23.7436	-	-	-	-
SRR17659469	China	104.68	31.4675	-	-	-	-
SRR17659470	China	108.367	22.8167	-	-	-	-
SRR17659474	China	113.753	34.7657	-	-	-	-
SRR17659480	China	113.625	34.7473	-	-	-	-
SRR17659481	China	117.088	36.2	-	-	-	-
SRR17659352	Congo	18.7925	-3.66249	-	-	-	-
SRR17659136	India	75.7154	12.9208	-	-	-	-
SRR17659137	India	77.2048	28.4563	-	-	-	-
SRR17659139	India	83.2951	23.4539	-	-	-	-
SRR17659140	India	79.4861	25.5896	-	-	-	-
SRR17659141	India	83.4599	24.7861	-	-	-	-
SRR17659142	India	76.3042	27.0669	-	-	-	-
SRR17659148	India	83.4599	24.7861	-	-	-	-
SRR17659159	India	73.8565	22.4126	-	-	-	-
SRR17659256	India	74.7396	22.7543	-	-	-	-
SRR17659259	India	78.3647	17.493	-	-	-	-
SRR17659261	India	78.4382	14.5036	-	-	-	-
SRR17659262	India	75.8802	13.1534	-	-	-	-
SRR17659264	India	77.2048	12.0692	-	-	-	-
SRR17659267	India	78.3454	10.7259	-	-	-	-
SRR17659268	India	74.3908	19.2146	-	-	-	-
SRR17659280	India	80.0012	19.37	-	-	-	-
SRR17659357	India	71.7416	24.0635	-	-	-	-
SRR17659359	India	75.917	27.8693	-	-	-	-
SRR17659360	India	71.3001	22.2261	-	-	-	-
SRR17659366	India	73.1766	19.3893	-	-	-	-
SRR17659378	India	81.7305	22.6177	-	-	-	-
SRR17659380	India	70.5642	22.2261	-	-	-	-
SRR17659381	India	79.5965	25.9229	-	-	-	-
SRR17659388	India	85.9443	22.3288	-	-	-	-
SRR17659389	India	73.8565	22.4126	-	-	-	-
SRR17659397	India	81.713	20.364	-	-	-	-
SRR17659404	India	83.4599	24.7861	-	-	-	-
SRR17659406	India	79.4861	25.5896	-	-	-	-
SRR17659409	India	77.168	9.77834	-	-	-	-
SRR17659410	India	79.1741	21.3325	-	-	-	-
SRR17659411	India	77.2048	28.4563	-	-	-	-
SRR17659412	India	83.4599	24.7861	-	-	-	-
SRR17659413	India	76.3777	29.7987	-	-	-	-
SRR17659420	India	74.7396	22.7543	-	-	-	-
SRR17659339	Indonesia	113.153	-2.28641	-	-	-	-
SRR17659340	Indonesia	113.153	-2.28641	-	-	-	-
SRR17659391	Indonesia	107.432	-7.04586	-	-	-	-
SRR17659400	Indonesia	106.807	-6.27323	-	-	-	-
SRR17659143	Japan	139.148	36.0314	-	-	-	-
SRR17659244	Japan	139.138	35.5667	-	-	-	-
SRR17659390	Japan	139.405	36.2179	-	-	-	-
SRR17659363	Mexico	-98.711	19.6248	-	-	-	-
SRR17659361	Myanmar	95.2534	20.0253	-	-	-	-
SRR17659399	Myanmar	96.098	17.3605	-	-	-	-
SRR17659421	Myanmar	96.1732	19.9383	-	-	-	-
SRR17659276	Pakistan	72.9542	33.1022	-	-	-	-
SRR17659383	Pakistan	72.5879	33.4268	-	-	-	-
SRR17659275	Pilipinas	121.118	15.9951	-	-	-	-
SRR17659353	Pilipinas	121.229	14.6201	-	-	-	-
SRR17659358	South Africa	19.602	-32.9276	-	-	-	-
SRR17659146	Thailand	99.5399	14.6649	-	-	-	-
SRR17659377	Thailand	100.589	14.5036	-	-	-	-
SRR17659145	USA	-85.6866	35.9849	-	-	-	-
SRR17659149	USA	-100.359	33.6226	-	-	-	-
SRR17659152	USA	-78.5476	40.6368	-	-	-	-
SRR17659153	USA	-87.9118	34.9025	-	-	-	-
SRR17659154	USA	-88.2622	37.9337	-	-	-	-
SRR17659155	USA	-86.7712	33.7117	-	-	-	-
SRR17659156	USA	-82.8902	34.2313	-	-	-	-
SRR17659158	USA	-82.2454	34.8115	-	-	-	-
SRR17659240	USA	-82.8158	39.9607	-	-	-	-
SRR17659242	USA	-82.4478	38.0662	-	-	-	-
SRR17659273	USA	-100.348	33.0635	-	-	-	-
SRR17659281	USA	-83.4789	33.8637	-	-	-	-
SRR17659355	USA	-97.4784	32.9705	-	-	-	-
SRR17659370	USA	-90.0643	34.4008	-	-	-	-
SRR17659371	USA	-88.7305	33.1796	-	-	-	-
SRR17659379	USA	-87.8566	36.121	-	-	-	-
SRR17659386	USA	-93.5606	34.5364	-	-	-	-
SRR17659393	USA	-80.9944	34.1106	-	-	-	-
SRR17659394	USA	-80.6081	38.6457	-	-	-	-
SRR17659396	USA	-83.1653	36.1956	-	-	-	-
SRR17659401	USA	-77.5725	36.3446	-	-	-	-
SRR17659430	USA	-83.3217	32.3089	-	-	-	-
SRR17659398	Vietnam	106.952	11.5001	-	-	-	-
SRR17659416	Vietnam	106.972	11.5545	-	-	-	-
SRR17659417	Vietnam	106.053	10.2817	-	-	-	-

## Sheet: S7
	Table S7. RNA Sequencing Analysis of Flavonoid Pathway Genes Across Multiple Tissue Types
Geneid		OE-1	OE-2	OE-3	OE-4	OE-5	OE-6	Ctr-1	Ctr-2	Ctr-3	PW-3	PW-2	PW-1	PN-3	PN-2	PN-1	WH-3	WH-2	WH-1	BL-3	BL-2	BL-1
I1NPUK	I1NPUK(CCoAOMT7 )	17.8665	17.4883	13.8916	8.64573	15.6781	19.9953	19.1578	15.0612	6.44354	14.5099	11.3672	15.1135	2.8292	4.8335	7.42192	3.08456	3.18964	2.85584	17.5113	14.6736	15.3745
6676DN	6676DN(CCoAOMT7)	0	0	0	0	0.081537	0	0	0	0	0	0	0.158743	9.07266	12.3798	5.15553	0	0	0	9.15631	5.04802	6.42217
RBR1AL	RBR1AL(CCoAOMT7 )	5.22035	0.921407	4.47621	8.5216	12.9094	9.59453	3.15226	4.05413	4.49596	0.271064	0.354653	0	0.189429	0.191466	0.0598016	0.759686	0.238347	0.0562685	0	0.0520485	0.111741
CIDH9E	CIDH9E(CCoAOMT7 )	12.362	13.5458	9.76159	7.02109	10.2907	14.3519	16.5159	13.723	7.60779	8.06458	7.33153	7.74001	3.2141	3.73927	5.67801	4.30572	3.83777	3.83448	8.4611	6.28278	7.41739
P6PKMQ	P6PKMQ(CCoAOMT7 )	0.029493	0.031308	0	0	0	0	0	0	0	0	0.14312	0	3.00679	3.68299	4.7783	0	0	0	3.08594	1.86936	2.16446
MALV6U	MALV6U(CCoAOMT7 )	2.94089	0.068715	1.15327	2.9839	3.44389	3.00971	1.90707	4.62238	2.64899	0	0	0	0	0.0643523	0	0	0.0600819	0.0567361	0	0	0
W8TDEC	W8TDEC(BAN)	0.041594	0.083262	0.082557	0.100795	0	0	0	0	0	0.22382	0.320294	0.478931	0.733188	1.05397	2.42264	0.031364	0.0307508	0.0290384	1.07072	1.10128	1.41282
IK60LM	IK60LM(BAN)	0.709563	0.876779	0.502754	0.241249	0.363643	0.046554	0.0651944	0	0.0924245	6.32087	4.77378	8.70906	1.25694	2.06903	11.6832	0.172828	0.0677799	0.656056	12.4409	8.49594	12.9012
XWIL1F	XWIL1F(BAN)	13.0829	11.4447	13.0006	11.1744	10.0633	13.7599	18.1179	14.6113	17.9229	6.65004	6.92353	6.26661	13.1178	13.5826	6.37039	11.715	12.063	8.78345	6.31474	5.04044	4.77934
K1LFJJ	K1LFJJ(C4H)	29.5957	36.1159	27.9961	53.1295	45.1016	38.7171	1.09266	0.926376	4.6111	0	0	0	0.0279952	0	0.0265138	0.269452	0.0528369	0.174631	0.105129	0.0230763	0.483032
W3WWNZ	W3WWNZ(C4H)	140.19	108.084	156.024	74.5213	105.549	75.294	1.20654	0.0416826	0.343905	0.235497	0.138258	0.487306	0.464183	0.0426521	0.459601	0.528005	0.537593	0.864896	0.653668	0.591327	0.373382
AYA1A5	AYA1A5(C4H)	30.6403	48.8182	24.3875	63.3398	60.3927	45.0363	2.27776	1.80273	7.62025	0.0244832	0	0.0299367	0.199614	0.0288228	0.135036	0.356807	0	0.101646	0.615739	0.188046	0.895731
SGZ2CH	SGZ2CH(C4H)	98.7888	104.916	144.601	235.658	217.081	222.593	89.0797	72.9351	147.756	9.77333	11.8779	8.91739	19.0521	19.4218	16.8712	13.7093	12.2638	7.68921	27.2574	17.8644	23.0064
K9QGVV	K9QGVV(C4H)	128.507	96.7932	124.015	56.6906	84.585	51.0913	1.83883	0	0.266167	0.485763	0.683398	1.09213	0.073004	0.184472	0.587696	0.210798	0.378907	0.78067	0.890978	0.692033	0.355276
J5JSS9	J5JSS9(CCoAOMT1)	0.506488	0.271722	0.108931	0.136257	1.47374	0.575309	3.17039	4.54228	7.976	0.668809	2.14059	0.844164	52.3173	89.1742	2.14187	10.3758	8.10987	3.6276	2.00521	1.15994	1.6898
JB63H4	JB63H4(CCoAOMT1)	1.80701	0.805603	0.221987	0.313154	2.61864	1.35288	1.65743	2.82667	3.08618	42.2124	53.7296	45.807	112.967	145.585	96.3289	66.8383	42.2818	86.0476	30.7034	81.032	39.9825
ADRL3L	ADRL3L(CCoAOMT1)	125.345	108.037	79.6378	108.679	142.171	160.631	95.0036	127.68	313.139	43.7714	48.5357	46.9368	79.8253	69.777	48.4988	72.3435	59.5782	62.0152	81.9525	100.375	91.3152
DMW9PU	DMW9PU(CCoAOMT1)	0	0.100986	0.067321	0.048808	0.374837	0.19878	0.697474	0.531314	0.791033	1.56138	2.22989	1.77472	4.91784	5.17783	4.17243	4.33895	7.08214	2.21404	3.94361	2.93475	4.48741
333C3Q	333C3Q(CCoAOMT1)	1.24919	1.94687	0.279683	0.696381	2.33961	1.56537	7.5065	10.9007	16.2391	0.760752	1.78459	0.507386	57.6213	104.377	7.01859	35.3539	2.66052	10.3844	0.504151	3.23139	0.688983
QGH881	QGH881(CCoAOMT1)	41.2015	40.3114	30.0067	49.5228	55.2125	67.2362	16.4182	23.7034	60.2994	15.6974	16.5542	16.0194	45.6384	38.9596	28.2304	40.6808	34.0204	36.4474	30.6396	47.0731	34.7346
WH9NWR	WH9NWR(CCoAOMT1)	103.754	91.5705	66.1178	87.9249	112.077	124.451	85.7083	113.547	248.915	15.0198	19.286	18.6837	60.6696	52.1648	36.7085	56.8071	38.6871	34.5397	63.95	72.3039	60.4572
SNS0I7	SNS0I7(CHIL)	17.0788	10.9061	13.647	9.79929	16.0069	21.9628	12.0961	14.4514	22.4663	12.2385	15.8678	20.3473	33.6584	32.2333	28.8214	20.3353	22.2527	24.8538	41.122	38.4743	40.8693
WYW97W	WYW97W(CHIL)	26.0992	17.8033	26.6482	15.192	29.0238	38.8883	12.0865	14.5856	14.0433	47.7489	47.7417	66.4586	44.2323	45.6406	57.9365	28.0015	24.9451	53.7695	100.689	103.966	100.907
AXL13P	AXL13P(CYP98A3)	37.5899	37.2033	15.6041	32.8398	52.6697	32.5451	21.3768	19.3604	41.7186	1.50434	2.18694	1.78533	4.53498	4.72263	2.37526	3.40594	2.80441	1.7757	6.19269	2.76114	4.13425
AJ1Q9U	AJ1Q9U(CYP98A3)	15.661	12.7488	5.46912	10.5214	16.9296	14.7581	18.1894	23.8349	44.9093	4.41199	6.24232	5.3767	10.415	9.7974	8.77331	6.64985	7.42808	6.46308	10.1811	9.26505	10.1127
LDV9QN	LDV9QN(DFR)	0	0	0	4e-06	0	0	0	0	0	0	0	0	0	0.0234028	0.372786	0	0	0	0.608638	0.229027	0.798998
X8EVF3	X8EVF3(DFR)	0.361712	0.59947	0.07254	0.147826	0.084379	1.00431	0	0	0	0	0.0393819	0.0883307	8.01935	12.6928	28.8466	0.202459	0	0	75.0215	2.54882	38.3597
78GW8G	78GW8G(DFR)	0	0	0	0	0	0	0	0	0	0	0	0	0	0	0	0	0	0	0	0	0
7JZ58T	7JZ58T(DFR)	0.361712	0.345007	0.07254	0.147774	0.084379	0.955141	0	0	0	0	0	0	0	0	0	0	0	0	0	0	0.0372243
79B99S	79B99S(F3H)	24.0924	31.4856	76.7793	83.1976	66.2714	74.6376	3.25468	2.70427	3.74115	2.53775	1.79171	2.39086	16.5233	17.1418	39.1224	1.65566	2.46923	3.43282	84.6805	49.7673	74.8806
HE8J5U	HE8J5U(F3H)	17.9993	19.6942	48.1569	54.4137	42.7187	47.0311	2.20733	2.04073	3.74775	2.19876	1.57137	1.98816	19.4117	14.1823	32.9574	1.6778	0.812343	4.08484	51.358	35.4788	51.185
4WXU8P	4WXU8P(FLS1)	0.242815	0.507316	0.211922	0.091357	0.703336	0.892134	0	0	0	38.5709	22.7103	22.4824	0.733535	0.560586	15.1143	5.44154	5.01438	28.9051	31.5603	16.6057	29.3814
E5FAQQ	E5FAQQ(FLS1)	0	0	0	0	0	0	0	0	0	0	0	0	0	0	0	0	0	0	0	0	0
R2BXNX	R2BXNX(FLS1)	0	0	0	0	0	0	0	0	0	0	0	0	0	0	0	0	0	0	0	0	0
313TZM	313TZM(FLS1)	0	0	0	0.037008	0.039654	0	0.102349	0	0	0	0	0	0	0.0569857	0	0	0	0	0.0529296	0	0
4Y1607	4Y1607(FLS1)	0.122986	0.096631	0.047659	0.023558	0.276475	0.117401	0.0345401	0	0.0326444	52.0127	28.6756	40.3482	1.02743	2.3462	23.5157	13.2036	20.1275	53.4933	62.786	11.0569	67.9972
QTTL4F	QTTL4F(FLS1)	0	0	0	0	0	0	0	0	0	0	0	0	0	0.148918	0	0	0	0	0.138318	0.121447	0
ITNR0Z	ITNR0Z(FLS1)	0.133866	0.04459	0.139731	0.038153	0.130187	0.462486	0	0	0	0	0	0	0.141296	0.178518	0.133818	0	0	0	0.0663248	0.145587	0
9YR5UX	9YR5UX(HCT)	17.6498	18.47	16.0404	24.858	32.1462	35.8339	35.5252	38.0626	96.1864	47.3213	54.4025	49.0517	114.895	126.498	57.0211	84.0977	63.0234	61.5351	49.8273	76.0319	51.0652
ND3FHR	ND3FHR(HCT)	22.2691	18.3993	20.9185	32.8664	44.3371	61.1947	33.8553	36.9566	93.8669	43.3246	54.1666	40.3964	73.7622	83.6381	57.1745	64.7305	53.9521	41.7078	34.1781	55.2226	34.7103
AQ6B1J	AQ6B1J(LDOX)	0.153637	0.324025	0.026534	0.02972	0.106713	0.53866	0.163839	0.104006	0.12904	0.632814	0.394266	0.315825	5.18947	4.66752	6.93777	0.144778	0.141947	0.147447	24.2607	7.98495	23.1718
UQ0Z3E	UQ0Z3E(LDOX)	0.402489	0.777143	0.296994	0.097524	0.425131	1.61373	0.206386	0.379009	0.292589	0.634464	0.678461	0.641517	4.12122	3.96443	8.88298	0	0.0536428	0.0126639	23.7612	8.58646	24.696
TF0YG1	TF0YG1(CHS)	168.755	158.781	537.605	396.071	296.878	335.362	15.5647	11.0325	15.0063	0.0564082	0.123005	0.0344864	0.0821251	0.265626	0.233337	1.04339	0.0619997	0.40983	2.89895	0.324937	1.19173
UDJX6I	UDJX6I(CHS)	0.690864	0.479254	0.219267	0.469362	0.780288	0.858008	0.546749	0.489996	0.896699	36.5819	30.9964	25.5549	3.4547	14.7553	6.92967	7.07655	5.71775	8.32005	138.381	87.6796	185.838
GQLW6A	GQLW6A(CHS)	231.832	296.91	774.697	612.581	400.211	477.93	10.9911	6.00965	11.0635	0	0	0.0413404	0.118136	0.55723	0.0745898	0.113706	0	0	0.147877	0.129839	0.20906
M1C18U	M1C18U(CHS)	44.0673	33.6361	112.724	86.7207	69.9301	57.9576	0.671998	0.573178	0.858266	0	0	0	0	0	0	0	0	0	0	0	0
63FKND	63FKND(CHS)	93.9074	106.231	349.339	145.254	124.74	90.9911	1.60479	1.95014	1.92117	0	0	0.247477	0.0589335	0.0595671	0.223259	0.0567232	0.111229	0	0.414955	0.0485786	0
1B4KK2	1B4KK2(CHS)	142.699	142.063	336.664	210.462	163.155	136.554	2.0667	2.04291	1.937	0	0.0355239	0.159355	0.0758968	0	0.107821	0.0365251	0.107433	0.388894	0.534394	0.422289	0.402932
JV52YF	JV52YF(CHS)	13.2906	13.4757	55.3405	37.9492	44.3873	30.775	0.0195461	0.446689	0.184734	0	0	0	0.129205	0.0870625	0.0203946	0	0.0406425	0	0	0	0
TZ37EQ	TZ37EQ(CHS)	64.8395	63.2048	229.574	136.091	101.767	107.167	1.52828	1.62354	0.825373	0	0.0375273	0	0.200443	0.0405195	0.0379671	0.038585	0.132407	0.017862	0.301084	0.0826119	0.0354713
NS7LJX	NS7LJX(CHS)	99.201	114.86	260.502	151.193	118.934	87.3856	0.306267	0.313687	0.647025	0	0	0.187531	0	0	0.0939887	0	0	0	0	0.130885	0.0351241
BLK73U	BLK73U(CHS)	190.81	227.274	537.264	327.556	227.338	189.132	1.4396	0.587488	1.3776	0	0	0	0	0	0	0	0	0	0	0	0.0701675
A621IZ	A621IZ(CHS)	249.33	312.009	704.973	425.478	295.838	239.048	1.95937	1.6607	1.90525	0	0	0.0435804	0.103781	0.0419588	0.157263	0.0399555	0.117523	0.0369929	0.584584	0.0684371	0.257119
3DZG8W	3DZG8W(CHS)	205.51	254.464	568.568	349.033	269.267	238.078	1.23646	1.60281	1.09986	0	0.0375055	0.168244	0.280457	0	0.170753	0.0771251	0.0756173	0	0.507783	0.132102	0.177253
Y62ATV	Y62ATV(CHS)	11.2853	12.8595	28.4398	18.9735	11.8933	11.9944	0	0	0	0	0	0	0	0	0	0	0	0	0	0	0
YS6PIM	YS6PIM(CHS)	285.848	359.113	800.795	540.105	345.958	286.782	2.3503	1.83924	3.307	0	0.027235	0.106901	0.247297	0.176439	0.220433	0.0980091	0.247096	0.350005	1.20179	0.239818	0.501986
BCQ67I	BCQ67I(CHS)	258.499	311.659	636.29	397.147	280.944	273.966	1.84567	1.84568	2.27869	0	0.034297	0.346165	0.0915944	0	0.156145	0.0705272	0.138297	0.0979467	1.20385	0.392604	0.745614
ME0HAD	ME0HAD(CHS)	18.6874	22.3628	43.337	31.8063	18.9534	18.4687	0	0	0	0	0	0.0235176	0	0	0	0	0	0	0	0	0
KVQE6R	KVQE6R(CHS)	194.275	222.674	582.624	413.768	272.911	302.747	3.01246	2.18552	2.83157	0.155708	0.305588	0.456941	0.199494	0.0366615	0.429401	0.0349112	0.376515	0.533323	3.01361	0.717563	1.17143
EPR46C	EPR46C(CHS)	203.831	236.715	595.002	443.9	285.884	396.536	8.45306	4.89379	2.59975	0	0	0.05362	0.0170252	0.0344166	0.0322486	0	0	0	0.159834	0.0280676	0.0451931
S4FMHZ	S4FMHZ(CHS)	18.288	3.17359	11.8173	26.0331	31.74	27.0207	22.5268	32.7263	27.5045	0	0	0	0	0	0	0	0	0	0	0	0
BDJ8VI	BDJ8VI(CHS)	269.169	269.658	607.273	401.562	312.143	330.627	5.99908	4.4042	6.07551	0	0	0	0.0900748	0.136565	0.0106635	0	0	0.0401341	0.0528519	0.018562	0.00996255
1N9K04	1N9K04(CHS)	123.272	122.905	369.844	199.153	186.217	192.717	0.733042	1.15533	0.955601	0	0.0521381	0.292355	0.278482	0.0562953	0.184622	0.21443	0.210238	0.347429	0.888902	0.619789	0.492816
ZK4XM6	ZK4XM6(CHS)	161.01	170.633	433.133	236.105	202.594	206.032	2.82497	2.1593	2.5269	0	0.138736	0	0.0370512	0	0.122817	0.0356615	0.0349644	0.0330173	0.313056	0.0610822	0.0655676
U6WJF3	U6WJF3(CHS)	131.096	149.217	362.497	186.241	168.465	156.642	1.23034	1.43592	1.97172	0	0	0	0	0	0	0	0	0.0700231	0.0368849	0.0323857	0
K0UY8K	K0UY8K(CHS)	1.3639	0.99139	0.928388	1.41647	1.5396	1.65182	0.501108	0.752174	2.79264	0	0	0	0.266519	0.538768	0.198326	0	0	0.135716	1.12595	0.894453	1.31387
JH8TMD	JH8TMD(CHS)	2.34104	1.75307	1.12841	1.48322	2.91789	1.94081	0.865054	1.10613	0.674501	0	0.0223037	0.0500256	0.500345	0.987365	0.541562	0.366917	0	0.488335	5.6591	3.14233	4.13203
CM90T6	CM90T6(CHS)	0	0.020072	0	0	0.034457	0.014208	0.0452216	0	0.0427397	6.77981	16.6381	6.6163	403.899	442.76	52.2569	430.181	368.868	381.069	91.44	257.214	130.122
PUDN4D	PUDN4D(CHS)	186.823	138.524	355.364	175.076	153.689	116.528	1.26716	1.43893	2.2043	0	0	0	0.0404649	0	0	0	0	0	0	0	0
3WH5A3	3WH5A3(CHS)	210.839	157.299	394.806	216.755	195.514	163.119	1.12819	1.30825	2.15002	0	0	0.0427819	0.0407519	0	0	0.0392235	0.0384567	0.0363152	0.0382582	0.0671832	0.0360583
H1H5BB	H1H5BB(CHS)	0	0	0	0	0	0	0	0	0	0	0	0	0	0	0	0	0	0	0	0	0
LY4YXE	LY4YXE(CHS)	0.064623	0	0	0	0.059991	0.199607	0	0	0	0	0	0	0	0	0	0	0	0	0	0	0
FM6CZ7	FM6CZ7(CHS)	0.019791	0.043136	0	0.012009	0.074515	0.021988	0	0	0.181893	0	0	0	0	0	0	0.0204078	0	0	0	0	0
95I963	95I963(CHS)	265.557	259.817	748.954	643.521	428.233	553.314	18.3028	10.2018	15.7794	0	0	0	0.13115	0.364541	0.12421	2.17749	0.0618818	0.14609	0.584844	0.148646	0
0FI6RG	0FI6RG(CHS)	0.266862	0.636457	0.053847	0.456875	0.300896	1.22873	0.366719	0.443421	0.500633	111.328	75.1997	86.6665	90.4774	94.4674	282.599	20.4802	17.2203	31.4627	332.831	185.072	411.047
303ZYM	303ZYM(CHS)	26.9922	28.9467	94.1068	93.6082	55.7583	38.2717	3.98529	1.81597	1.13182	0	0	0.272473	0	0.0874449	0.0409682	0.041635	0	0.0770957	0.162442	0	0.995155
UKNP9M	UKNP9M(CHS)	176.339	233.423	691.254	477.09	277.638	326.887	18.5382	15.6844	16.2437	0	0	0.208368	0.0793923	0.180553	0.0375955	0.0764147	0	0.12381	0.149068	0.0327213	0.0351241
MI4Z30	MI4Z30(CHS)	118.496	163.51	427.683	275.377	176.924	153.018	3.20575	2.47449	3.92818	0	0	0	0.0410675	0.041509	0.0388942	0	0	0.0365963	0	0	0
GTM8IY	GTM8IY(CHS)	137.093	138.143	358.219	244.009	132.812	121.688	0.619287	1.09514	1.33521	0	0	0.0447662	0	0	0	0	0.0402404	0	0.160131	0.0878741	0.0754615
H6K3LP	H6K3LP(CHS)	16.1045	14.7808	58.0061	26.585	29.5235	21.1767	0.477626	0.250261	0.200628	0	0	0.0409197	0.0779562	0.0196986	0.0369154	0	0	0	0.0731859	0	0.137955
HGK3FC	HGK3FC(CHS)	2.47019	2.31587	8.30828	3.78385	4.28103	3.06804	0	0	0	0	0	0	0.063317	0	0	0	0	0	0	0	0
I9DV29	I9DV29(CHS)	1.5052	2.05802	7.22947	4.9026	1.66919	1.63622	0	0	0	0	0	0	0	0	0	0.0409415	0	0	0	0	0
607K5B	607K5B(CHS)	3.23782	3.86848	18.5185	5.69378	6.06187	4.59965	0.057209	0.124514	0.0540692	0.459966	0.413006	0.36392	0.378166	0.318526	0.537231	0.151659	0.594778	0.168497	0.680465	0.15586	0.557684
HC1E0U	HC1E0U(CHS)	117.607	108.398	323.797	171.001	122.336	124.512	1.59408	1.05324	0.968524	0	0	0.0877951	0.0418146	0	0.0792036	0	0	0.0372621	0.0785118	0	0.110996
V739AW	V739AW(CHS)	45.5068	76.8861	130.177	95.1829	72.4936	39.4007	0.108032	0.156753	0.289292	0	0.0742772	0.374847	0.05951	0	0.187869	0	0	0	0.409702	0	0.17552
9Q60JN	9Q60JN(CHS)	191.033	246.701	496.005	293.459	199.84	172.02	2.14882	1.76856	2.04795	0	0	0	0	0	0	0.0382955	0	0.035456	0.112059	0	0.0176026
I6S6H6	I6S6H6(CHS)	200.721	256.857	566.9	448.026	231.759	223.296	2.01325	1.19117	2.27222	0.0369771	0	0	0.0861365	0.0435313	0.0815782	0.0414529	0.0406425	0	0.161731	0	0.228647
3Z4TCL	3Z4TCL(CHS)	111.374	143.756	300.836	203.271	136.948	110.597	0.142845	0.222072	0.298941	0	0	0.0354028	0.022482	0	0	0.0216388	0.0424315	0.060103	0.16885	0	0.0596778
S4FHWV	S4FHWV(CHS)	146.456	176.453	377.206	246.793	149.186	113.291	0.0796944	0.0867267	0.200855	0	0	0	0	0.0591626	0	0	0	0	0.0274758	0	0
YUL6YW	YUL6YW(CHS)	223.722	269.7	525.989	363.173	203.822	159.186	0.434629	0.739034	0.924245	0	0	0.062836	0.0598544	0	0	0.0576095	0.0564832	0	0.0561918	0	0
A0U9FM	A0U9FM(CHS)	138.374	162.419	406.122	317.438	220.504	206.989	0.584766	0.472729	1.61064	0.0316072	0	0	0	0.0372096	0	0.0354331	0.0347404	0	0.328331	0.0151727	0.276877
WR54RW	WR54RW(CHS)	357.513	401.475	865.476	695.614	500.587	565.972	0.0764184	0.790036	0.0541682	0	0	0	0	0	0	0	0	0	0	0	0
HQXJ4B	HQXJ4B(CHS)	295.908	340.142	756.834	578.959	417.434	476.91	0	0	0	0	0	0	0	0	0	0	0	0	0	0	0
DV6K6C	DV6K6C(CHS)	301.637	343.279	763.549	625.153	437.981	497.268	0.0382092	0.0415808	0.0902804	0	0	0	0	0	0	0	0	0	0	0	0
QVKQ5Y	QVKQ5Y(CHS)	175.267	204.804	485.152	404.718	272.881	259.244	1.55886	1.1911	2.64882	0	0	0	0.054811	0.0923338	0.121124	0	0	0.0651248	0.51457	0.0602406	0.226325
2T7FQZ	2T7FQZ(CHS)	178.325	194.675	466.444	324.456	234.682	228.346	0.446811	0.432212	2.00196	0	0	0.0382798	0.0911584	0	0.0172669	0.0350958	0	0.162468	0.513482	0.120226	0.419428
4IBX4Q	4IBX4Q(CHS)	137.061	169.032	347.207	288.61	230.403	205.312	1.23551	0.521757	1.35941	0.0697706	0.0380359	0	0.162527	0.164275	0.0384817	0.0391079	0.11503	0.0724163	0.267019	0.150717	0.287616
53KJNB	53KJNB(CHS)	1.00584	0.854435	3.16044	2.49082	1.08331	1.18595	0	0	0	0	0	0	0	0	0	0	0	0	0	0	0
GSLK7G	GSLK7G(CHS)	20.0663	4.87419	18.4244	23.6135	37.8444	30.1681	21.7133	32.1875	25.6955	0	0	0	0	0	0	0.02166	0	0	0	0	0
YZ4W1Q	YZ4W1Q(CHS)	196.296	174.617	464.976	309.532	252.542	304.788	6.26891	3.4947	5.19838	0	0	0	0	0.114127	0	0	0	0.03354	0	0	0
F4M9UE	F4M9UE(CHS)	143.248	157.582	379.289	209.701	191.242	161.764	2.17725	2.10834	2.30189	0	0	0	0.0406558	0	0	0.039131	0	0	0	0	0
Z2RDVM	Z2RDVM(CHS)	102.777	107.931	284.308	153.588	151.037	120.279	1.41854	1.7669	1.27607	0	0	0.0395341	0.150633	0	0.0356654	0	0	0	0	0	0.0666419
R1Z4C8	R1Z4C8(CHS)	129.07	114.901	425.465	263.21	167.462	175.833	1.18297	1.22701	0.803597	0	0	0.0855133	0	0.0823314	0	0.0392003	0.0768679	0	0.0764713	0.0671435	0.036037
5YH4B6	5YH4B6(CHS)	86.1868	93.4326	285.267	160.154	140.335	140.34	0.693038	1.02493	0.487053	0	0.0366536	0.369951	0.234931	0	0.667496	0.11306	0.258649	0.331476	1.12116	0.548682	0.675586
VU1QU6	VU1QU6(CHS)	147.345	166.833	353.681	199.485	177.97	162.036	1.91627	3.31423	1.5362	0	0.0352908	0.0791548	0	0	0	0	0	0	0	0.0932263	0
6JHG9N	6JHG9N(CHS)	177.628	196.632	464.886	270.165	235.254	202.353	1.9178	1.46493	2.30054	0	0	0.0426559	0	0	0.0384817	0	0	0	0.0381455	0	0.0719041
6J3HHE	6J3HHE(CHS)	0.532098	0.35054	0.367161	0.247769	0.7626	0.688277	0.31647	0.162069	0.175942	0.0352173	0.0383979	0.0430619	1.3331	0.829192	2.81647	0.157921	0.0387083	0.146211	8.47189	3.93903	8.80136
QZN0LQ	QZN0LQ(CHS)	0.372411	0.246885	0.312245	0.176784	0.638864	0.733782	0.665007	0.558274	1.45455	0.0359444	0	0	0.397721	0.338524	0.356849	0	0	0.0373074	1.1005	0.569405	1.50026
ALW2B1	ALW2B1(CHS)	0.040696	0.030064	0	0.010794	0.080153	0.020333	0.209203	0.303552	0.0988608	26.9452	94.1774	40.5287	333.775	406.805	42.3471	307.022	200.19	268.579	22.5934	94.0264	35.9096
AH2S8B	AH2S8B(CHS)	0.000918	0	0	0	0	0	0	0	0	0	0	0	0	0	0.026611	0	0	0	0	0	0
E8NS3Z	E8NS3Z(CHS)	0	0	0	0	0	0	0	0	0	0	0	0	0	0	0	0	0	0	0	0	0
F4GLWT	F4GLWT(CHS)	0	0	0	0	0.120434	0	0	0	0	0	0	0	0	0	0	0	0	0	0	0	0
9C11CW	9C11CW(CHI)	0.084452	0.017507	0.087089	0.083772	0.149263	0.166739	0	0	0	0	0	0	0	0	0	0	0	0	0	0	0
Q5CKGN	Q5CKGN(CHI)	0.090302	0.029291	0.087901	0.073165	0.179631	0.19152	0	0	0	0	0	0	0	0	0	0	0	0	0	0	0
9IBE58	9IBE58(CHI)	0.051977	0.014715	0.08131	0.042287	0.077574	0.062203	0	0	0	0	0	0	0	0	0.0735398	0	0	0	0	0	0
TY7N4H	TY7N4H(CHI)	0.103677	0.026065	0.097623	0.038103	0.091479	0.077531	0	0	0	0	0	0	0	0	0	0	0	0	0	0	0
2GDU51	2GDU51(CHI)	14.3454	8.61705	30.1903	22.2919	30.1342	33.745	3.07029	2.44166	3.62723	12.7337	16.6239	13.1799	14.4409	13.4785	12.3214	13.0541	14.6712	20.1146	17.4352	23.5927	16.3175
LGAM8W	LGAM8W(CHI)	37.906	25.4973	18.9861	13.1757	31.5839	27.6975	61.6966	77.1751	87.3144	2.08784	2.53341	2.18232	3.96142	4.20223	4.12325	1.9253	1.07337	2.16701	3.64537	4.00898	7.91264
VJQ7J1	VJQ7J1(CHI)	10.1747	13.5985	7.71859	8.39671	16.4762	17.5396	2.54751	2.37882	5.85614	0.481936	1.23738	0.760368	7.0256	7.86981	5.83066	1.53367	0.768932	1.04883	14.1263	8.836	10.0616
TJ3PHW	TJ3PHW(CHI)	19.5357	20.4948	34.514	35.685	47.5604	75.7387	4.84236	6.02247	9.61774	2.25574	1.97133	2.12655	15.784	13.0549	9.26936	3.97656	3.65278	3.14554	25.7764	19.5573	19.3963
6JHV2K	6JHV2K(CHI)	34.6508	25.1647	9.88783	13.1792	32.3127	26.8624	77.8447	89.7441	72.2192	5.37833	9.74532	9.17849	14.7369	22.5024	9.56076	21.3413	8.20801	9.27703	11.1696	18.5742	11.7635
425ZXH	425ZXH(CHI)	12.8446	12.2123	28.105	26.7395	31.7342	32.4026	5.69999	6.07973	6.35042	16.3533	18.492	17.551	19.8789	16.7298	24.0654	23.8566	24.1359	24.6077	30.8829	32.0865	31.5357
ZW245F	ZW245F(F3'H)	0	0.068625	0.027206	0.078118	0.05258	0.037924	0	0	0	0	0	0	0	0	0	0	0	0	0	0	0
TI8LFW	TI8LFW(F3'H)	27.6713	27.655	39.9429	26.1871	26.5006	24.4999	25.5005	21.1161	15.9269	0.613078	0.60578	0.421672	0.580181	0.270655	0.718548	0.300688	0.589619	0.5369	7.31126	1.04845	4.67946
K8H9R8	K8H9R8(F3'H)	0.045694	0.019649	0	0	0.065607	0.022353	0	0.0685895	0	3.35349	5.65517	7.12571	7.30838	5.87798	11.0319	1.11947	0.819092	3.21768	68.0576	25.299	63.7755
AU8Y9Z	AU8Y9Z(F3'H)	0	0	0	0	0	0	0	0	0	0	0	0	0	0	0	0	0	0	0	0	0
75XT4J	75XT4J(F3'H)	0.395423	0.489248	0.836855	0.369003	0.634917	2.36873	0.0978426	0.177461	0.154121	0	0	0	0.0718627	0.290541	0	0.103751	0	0	0	0	0.0635859
85G0UF	85G0UF(F3'H)	0.065279	0.044289	0.024642	0.033947	0	0.045709	0	0	0	0	0	0	0	0	0	0	0	0	0	0	0
DBZ9PS	DBZ9PS(F3'H)	48.822	51.6815	56.5976	44.3146	42.3503	36.0632	38.7538	20.7708	14.2666	5.05235	5.92778	5.45589	6.86005	2.47289	6.95136	6.54119	6.33786	5.65718	33.5825	12.443	23.4167
8F7PE4	8F7PE4(F3'H)	0	0	0	0	0	0	0	0	0	0.878034	2.57993	2.58395	39.3641	33.743	21.2589	1.16783	1.52121	2.20882	138.66	49.493	125.641
J3K16K	AhTc1	139.596	266.067	169.308	117.491	99.1204	208.693	0.0510079	0	0.0482084	0	0	0	0	0	0	0	0	0	345.934	26.6006	242.752
MP3D3D	AhTT8a	0	0	0.013855	0	0.007366	0	0	0	0.0418033	29.2633	9.45355	8.24529	424.227	446.446	270.142	0	0	0	186.184	144.257	153.014

## Sheet: S8
	Table S8. Marker Primer List
	Primer Name	Primer Sequence
	P1	CAAATCCTTGCACCTATCAAGACA
	P2	GAGACAATGTCCGATGACTCCTG
	P3	CATCACTTAAGTGAAACTTTTGGCGG
	TT8marker-R	CTCATGGTTAAATATTGTTGTGATCGG
	TT8marker-F	CAGAACCAAGTGAGTTGATGC
